# Supplementary material for: Effects of β-glucan Rich Barley Flour on Glucose and Lipid Metabolism in the Ileum, Liver, and Adipose Tissues of High-Fat Diet Induced-Obesity Model Male Mice Analyzed by DNA Microarray
Source: Nutrients. 2020 Nov 19;12(11):3546. doi: 10.3390/nu12113546 (PMC7699600; doi:10.3390/nu12113546)
Supplement: Supplementary file 1 [file nutrients-12-03546-s001.zip › Table S1.xlsx]

## Sheet: Table S1
	Table S1. Primers used in the real-time reverse transcription polymerase chain reaction.
		Forward	Reverse
	ACOX	5'-CAGCGTTACGAGGTGGCTGTTA-3'	5'-AATCCCCTCCTGCAACTTCT-3'
	FAS	5'-CCTGGATAGCATTCCGAACCT-3'	5'-AGCACATCTCGAAGGCTACACA-3'
	PPARα	5'-AGGAAGCCGTTCTGTGACAT-3'	5'-AATCCCCTCCTGCAACTTCT-3'
	PPARγ	5'-TGTCGGTTTCAGAAGTGCCTTG-3'	5'-TTCAGCTGGTCGATATCACTGGAG-3'
	SREBP1c	5'-GGCACTAAGTGCCCTCAACCT-3'	5'-GCCACATAGATCTCTGCCAGTGT-3'
	SREBP2c	5'-GACCCGCTCTCGAATCCTCTTATGTG-3'	5'-GTTTGTAGGTTGGCAGCAGCA-3'
	CPT1	5'-ATCGTACCCACCATGCACTA-3'	5'-TGGCTGTCATTCAAGAGAGG-3'
	CYP7a1	5'-CTGATCCGTCTACGCATGTTTC-3'	5'-CAGGAATGGTGTTTGCTTGAGA-3'
	DGAT1	5'-GCTGAGTCTGTCACCTACTTTTGG-3'	5'-AGGCTTGTAGAAGTGTCTGATGCA-3'
	DGAT2	5'-CTGGCTGATAGCRGTGCTCTACTT-3'	5'-CGATCTCTCTGCCACCTTTCTTT-3'
	GPAT	5'-ACAGTTGGCACAATAGACGTTT-3'	5'-CCTTCCATTTCAGTGTTGCAGA-3'
	HMGCoA reductase	5'-CCAAGGTGGTGAGAGAGGTGTT-3'	5'-CGTCAACCATAGCTTCCGTAGTT-3'
	LXR	5'-CCTTCCTCAAGGACTTCAGTTACAA-3'	5'-CATGGCTCTGGAGAACTCAAAGAT-3'
	SCD-1	5'-CCTTATACATTGCCAACACCAT-3'	5'-AGCCAACCCACGTGAGAGAA-3'
	adiponectin	5'-ATGGCAGAGATGGCATCCT-3'	5'-CCTTCAGCTCCTGTCATTCCA-3'
	F4/80	5'-CTTTGGCTATGGGCTTCCAGTC-3'	5'-GCAAGGAGGACAGAGTTTATCGTG-3'
	HSL	5'-CGTGAGTCTGTCACCTACTTTTGG-3’	5'-AGAAATCTCGAAGGCCTGGT-3'
	IL-6	5'-ACAACCACGGCCTTCCCTACTT-3'	5'-CATGTAAGGCATAGGCACGCT-3'
	MCP-1	5'-CCACTCACCTGCTGCTACTCAT-3'	5'-TGGTGATCCTCTTGTACGTCTCC-3'
	p67phox	5'-AAGCAAAAAGAGCCCAAGGAA-3'	5'-CATGTAAGGCATAGGCACGCT-3'
	TNF-α	5'-ACCCTCACACTCAGATCATCTTC-3'	5'-TGGTGGTTTGCTACGACGT-3'
	Reference (36B4)	5'-GGCCCTGCACTCTCGCTTTC-3'	5'-TGCCAGGACGCGCTTGT-3'
	ACOX, Acyl-CoA oxidase; FAS, Fatty acid synthase; PPARα, Peroxisome proliferator-activated receptor α; PPARγ, Peroxisome proliferator-activated receptor γ; SREBP1c, Sterol regulatory element-binding protein-1c; SREBP2, Sterol regulatory element-binding protein-2; CPT1, Carnitine palmitoyl transferase 1; CYP7a1, Cholesterol 7alpha-hydroxylase 1; DGAT1, Diacylglycerol acyltransferase-1; DGAT2, Diac…
