# Supplementary material for: Effects of β-glucan Rich Barley Flour on Glucose and Lipid Metabolism in the Ileum, Liver, and Adipose Tissues of High-Fat Diet Induced-Obesity Model Male Mice Analyzed by DNA Microarray
Source: Nutrients. 2020 Nov 19;12(11):3546. doi: 10.3390/nu12113546 (PMC7699600; doi:10.3390/nu12113546)
Supplement: Supplementary file 1 [file nutrients-12-03546-s001.zip › Table S2.xlsx]

## Sheet: Table S2
	Table S2. Differentially expressed genes in the ileum by microarray analysis.
	Control	BF	Log Ratio	Gene Symbol
	7.64778	11.6348	3.98701	Ighv10-1
	5.11041	8.51808	3.40768	Igkv3-7
	4.91088	8.24926	3.33838	Igkv5-37
	4.59418	7.60844	3.01425	Ighv1-58
	4.31993	7.01973	2.6998	Ighv8-5
	6.33944	8.90409	2.56465	Igkv1-99
	3.00216	5.3843	2.38214	Hamp
	5.98046	8.32003	2.33958	Igkv3-10
	5.07364	7.3833	2.30967	Igkv9-123
	5.03376	7.32659	2.29283	Ighv1-63
	5.73556	7.94123	2.20567	Igkv12-98
	7.28626	9.48518	2.19892	Igkv16-104
	7.15781	9.28479	2.12699	Ighv10-3
	3.91576	6.04165	2.12589	Igkv14-100
	5.09303	7.16429	2.07126	Igkv4-90
	7.59378	9.61341	2.01963	Igkv3-12
	6.20744	8.21738	2.00994	Ighv9-1
	5.20014	7.11833	1.91819	Ighv1-81
	4.23733	6.09972	1.8624	Igkv14-126
	7.2122	9.07222	1.86002	Igkv17-127
	7.0622	8.91647	1.85427	Fut2
	7.75343	9.57843	1.825	Ighg
	8.38021	10.1757	1.7955	Tat
	9.28854	11.0534	1.76483	Igkv10-94
	6.08115	7.80569	1.72454	Igh-VJ558
	6.52248	8.13939	1.6169	Ighv1-23
	5.13072	6.73691	1.60619	Ighg
	8.21101	9.77852	1.56751	Igkv4-61
	7.86833	9.43387	1.56554	Ighv5-17
	7.45305	8.9498	1.49675	Lct
	5.95558	7.44618	1.4906	Acta1
	5.24958	6.68959	1.44002	Igkv3-2
	8.49529	9.91813	1.42285	Igkv8-24
	8.12203	9.541	1.41897	Ighv5-16
	3.68666	5.03455	1.3479	Mup15
	7.72104	9.055	1.33396	Igkv10-95
	6.19019	7.51433	1.32413	Igkv6-14
	7.75876	9.0655	1.30674	Igh-VJ558
	5.46385	6.75544	1.29159	Igkv12-41
	6.62276	7.89875	1.27599	Ighv1-54
	4.89782	6.16588	1.26807	Ighg3
	7.61397	8.87392	1.25995	Ighv1-62
	7.26496	8.52307	1.25811	Igh-VJ558
	6.58027	7.82851	1.24824	Ighv1-83
	8.63237	9.87299	1.24062	Ighv14-4
	9.21807	10.4569	1.23879	Ighv9-3
	8.60542	9.83964	1.23422	Igkv1-133
	9.02121	10.2535	1.23233	Igkv2-137
	2.86372	4.06399	1.20027	Gm23335
	8.46603	9.66413	1.1981	Ighv1-15
	4.98416	6.16487	1.18071	Igkv1-122
	4.09469	5.27539	1.1807	Ighv1-73
	3.56394	4.74335	1.17941	Igkv5-39
	6.78449	7.96164	1.17715	Fabp1
	6.83645	8.0128	1.17635	Ighv5-9-1
	6.13603	7.30605	1.17001	Gm10718
	8.16595	9.32725	1.16131	Ighv5-9
	7.39785	8.55169	1.15384	Gm24463
	7.39785	8.55169	1.15384	Snord50a
	7.20205	8.35589	1.15383	Gm26135
	7.20205	8.35589	1.15383	Gm26135
	7.76154	8.91295	1.15141	Ighv1-4
	8.14609	9.28721	1.14112	Ighv9-2
	4.36726	5.48692	1.11966	Cyp2b10
	4.41573	5.51175	1.09602	Ipw
	5.56936	6.6592	1.08984	Igkv1-88
	3.03376	4.11602	1.08226	Gm26441
	10.1311	11.2099	1.0788	Ighv1-9
	10.4638	11.538	1.07423	Igkv10-96
	2.26425	3.31477	1.05052	n-R5s82
	10.4053	11.4525	1.04728	Igkv1-135
	4.29378	5.34097	1.04718	Gm8203
	3.64242	4.6753	1.03287	Ifit2
	5.50621	6.53887	1.03266	Igkv13-84
	2.08657	3.11654	1.02998	Olfr856-ps1
	2.36732	3.39275	1.02543	Cts8
	3.2953	4.31585	1.02055	Igkv3-9
	6.20266	7.21174	1.00907	Npl
	7.53021	8.5352	1.00499	Ighv14-1
	2.21994	3.22439	1.00446	Cyp4b1-ps2
	2.18036	3.18161	1.00125	Gm25250
	3.11558	4.11459	0.99901	Gm22566
	3.03926	4.0361	0.996841	Fscn2
	4.38794	5.38042	0.992476	LOC102636558
	7.94448	8.93666	0.99218	Chst4
	4.84082	5.83181	0.990994	Gm1966
	4.32168	5.30514	0.98346	Mela
	7.06829	8.04664	0.978348	Mfsd2a
	1.98543	2.96157	0.976136	Olfr119
	4.90644	5.87732	0.97089	Pyhin1
	9.42324	10.3877	0.964425	Snord57
	1.94964	2.91197	0.962333	Gm16381
	3.15249	4.1098	0.957308	Zfp97
	5.563	6.51846	0.955458	Sell
	4.84903	5.80438	0.955345	Gm11168
	2.43322	3.38361	0.950393	LOC102638085
	3.69983	4.64995	0.950115	Mup8
	3.69983	4.64995	0.950115	Mup14
	9.25656	10.205	0.948465	Igkv5-48
	6.04979	6.99441	0.944616	Card14
	3.58511	4.52873	0.943618	Alb
	8.43483	9.37733	0.942495	Igkv12-46
	4.72904	5.66863	0.939591	Fcamr
	2.82309	3.75629	0.933203	Gm13275
	6.87267	7.80216	0.929486	Socs3
	8.33348	9.26194	0.928457	Gm23969
	7.79836	8.71966	0.921295	Igkv3-5
	3.8967	4.80891	0.91221	Zfp595
	10.5235	11.4245	0.90101	Igh-VX24
	8.09481	8.99562	0.900806	Slc9a3
	4.84855	5.74785	0.899301	Ighv7-4
	4.29191	5.1879	0.89599	Serpina10
	5.51592	6.40788	0.891957	Gpr18
	4.45051	5.34085	0.890347	Kifc5b
	4.31905	5.20904	0.889999	Mir329
	6.05119	6.93996	0.888771	Mal
	4.71884	5.60727	0.88843	Gm24986
	3.28571	4.1729	0.887194	Matn4
	10.7082	11.5953	0.88708	Igkv4-55
	2.78596	3.67017	0.884206	Gm16741
	8.30029	9.18158	0.88129	Slc2a2
	4.70738	5.5867	0.879319	Trgj1
	4.13105	5.00961	0.878565	Syne1
	1.99318	2.87026	0.877083	Gm22529
	6.55481	7.42792	0.873108	Aldh1a7
	3.82648	4.69559	0.869114	Mup19
	5.72603	6.59494	0.868909	D730005E14Rik
	8.51588	9.37971	0.863826	Ighv5-6
	6.47256	7.33552	0.862968	Pfkfb3
	6.87057	7.73025	0.859688	Igkv6-15
	1.90037	2.75697	0.856597	Olfr801
	3.91888	4.77548	0.856597	Mup1
	2.94355	3.80015	0.856597	Itgad
	3.31551	4.16994	0.854429	Lce1h
	3.60927	4.45628	0.847007	Gm22900
	3.35691	4.19417	0.837254	Gm21320
	3.75626	4.59352	0.837254	Mup18
	5.16596	6.00305	0.83709	Selp
	3.83046	4.6675	0.837035	Gm22685
	3.92866	4.76569	0.837034	Mup13
	2.30546	3.14045	0.834993	Olfr611
	4.94037	5.77432	0.833951	Uck2
	7.52252	8.34304	0.820512	Igkv3-4
	2.80842	3.62832	0.819906	Csl
	6.48518	7.30081	0.815625	B3gnt7
	2.79419	3.60981	0.815625	Gm7102
	1.76596	2.58027	0.814311	Mup20
	6.03582	6.8483	0.812483	Tifa
	4.69915	5.511	0.811849	Hspa1a
	7.03091	7.84273	0.811819	Ighv3-1
	4.1255	4.93648	0.810976	Kif12
	3.70127	4.51169	0.810419	Gcsam
	2.10868	2.91846	0.809779	Vmn1r80
	2.92786	3.73222	0.804358	Dhrs13
	2.25379	3.05814	0.804357	Olfr1184
	2.03147	2.83031	0.798841	Gm25141
	2.61916	3.41461	0.79545	Olfr652
	2.73356	3.52901	0.795449	Btn2a2
	2.38431	3.17976	0.795449	Gm24457
	7.5023	8.29738	0.79508	Reg3a
	2.48577	3.2806	0.794829	Pydc4
	5.44823	6.24268	0.794446	Pax5
	2.16157	2.95578	0.794208	Olfr165
	7.14989	7.94169	0.791808	Cyp2c55
	5.63745	6.42919	0.791738	Pla2g4c
	4.2863	5.07777	0.791463	Lst1
	3.18068	3.96726	0.786575	D530049I02Rik
	3.23832	4.02276	0.784439	Zfp708
	2.69403	3.47847	0.784439	Gm25482
	5.78968	6.57412	0.784434	Ebf1
	8.11689	8.90125	0.784355	Hk2
	6.04031	6.824	0.783691	Pou2af1
	5.30068	6.0832	0.782523	Gm10717
	2.73978	3.5207	0.780918	n-R5s202
	8.86719	9.64296	0.775774	Ighv1-80
	3.86205	4.63643	0.774377	Il7
	5.16703	5.93724	0.770211	Nfkbie
	3.6998	4.46992	0.770116	Gdf3
	4.42257	5.19261	0.770036	Ighv1-39
	5.41078	6.18037	0.76958	Ifi205
	2.33316	3.10158	0.768423	Olfr1085
	5.26689	6.03295	0.766054	B130016D09Rik
	6.10124	6.86652	0.765275	Ms4a1
	5.27914	6.04423	0.765091	Gm10715
	4.13524	4.8998	0.764557	Mir200b
	5.31503	6.07948	0.764446	Gm5617
	9.0867	9.85037	0.763663	Ighm
	10.1654	10.9258	0.76047	Igkv4-62
	6.19412	6.95428	0.760162	Cd4
	2.40888	3.16615	0.757273	Gm23984
	5.43171	6.18893	0.757216	Lrg1
	5.56546	6.32259	0.757124	Gm22877
	3.38022	4.13567	0.755443	Gm11750
	8.52876	9.28166	0.752899	Igkv5-45
	2.96466	3.71648	0.751816	Fgf23
	3.71542	4.46701	0.751583	Trp53rka
	6.98797	7.7393	0.75133	Retsat
	2.59925	3.349	0.749746	Gm26182
	4.95233	5.69994	0.74761	Rgs4
	4.45107	5.19667	0.745601	Pianp
	2.7588	3.50421	0.745413	Gm23448
	3.61014	4.35533	0.745187	Zyg11a
	10.3322	11.0769	0.74468	Igkv4-68
	3.68079	4.42474	0.743948	Gm22427
	5.01492	5.75875	0.743833	Tubgcp5
	3.61691	4.35981	0.742899	Gm4987
	3.20998	3.95113	0.741158	Srfbp1
	4.17988	4.91869	0.738815	N4bp2os
	4.29831	5.03449	0.736189	Zdhhc8
	3.19787	3.93187	0.734006	Traj2
	5.61211	6.34606	0.733948	Gm9817
	3.58029	4.31197	0.731676	Gm15829
	6.71495	7.44639	0.731443	Snord83b
	9.51564	10.247	0.73131	Cd38
	3.18668	3.91371	0.727024	Gm26593
	4.30262	5.02867	0.72605	Cxcl5
	5.10204	5.82658	0.724542	Nxpe3
	2.88568	3.6059	0.720227	AY702102
	2.6409	3.35903	0.71813	Hist1h2bh
	4.19043	4.90789	0.717461	Clec4a3
	4.11896	4.83613	0.717176	Mir23a
	3.74675	4.46277	0.716015	Slc7a11
	7.66916	8.38452	0.715355	Myd88
	5.42744	6.1384	0.710952	Gm24327
	3.40818	4.11804	0.709863	Trav9d-4
	2.17343	2.87975	0.70632	Olfr1080
	7.30898	8.01524	0.70626	Ighv1-77
	1.95215	2.65819	0.706035	BC061237
	8.55007	9.2556	0.70553	Ptk6
	3.9716	4.67611	0.704513	Aicda
	3.58885	4.29171	0.702859	Rps13
	7.19026	7.89044	0.700176	Igkv9-124
	2.16931	2.86884	0.699534	Gm10238
	2.87122	3.5707	0.699481	Gm6280
	3.41515	4.11463	0.699481	Mir5098
	5.69483	6.3935	0.698678	C2cd4b
	2.12183	2.82008	0.698251	Gm22263
	3.36797	4.06491	0.696936	BC023719
	3.60436	4.30082	0.696454	Umodl1
	5.0711	5.76585	0.694751	Rnase1
	2.78699	3.4799	0.692909	Gm24141
	3.23016	3.92295	0.692784	Fam219aos
	3.04712	3.73936	0.692242	Gm15298
	5.03759	5.72892	0.691328	Gm10717
	4.37121	5.06245	0.691242	Cemip
	5.26622	5.95743	0.69121	Klhl6
	5.82363	6.51339	0.689767	Fbp1
	2.51189	3.20105	0.689163	Nr0b1
	5.70505	6.39396	0.688914	Napsa
	8.72622	9.41493	0.688706	Ly6a
	5.05313	5.7409	0.687769	Ccl19
	4.55344	5.24073	0.687294	Sgcd
	4.90023	5.58659	0.686358	Nrros
	9.31459	10.0008	0.686187	Duoxa2
	3.28989	3.97155	0.681658	Dbhos
	4.82144	5.50292	0.681473	Trim34a
	6.47242	7.15389	0.68147	Gadd45b
	4.7877	5.46713	0.67943	H2-Eb2
	4.73526	5.41397	0.678715	Bcl2a1d
	3.70994	4.38862	0.678673	Tspan10
	7.3566	8.03425	0.677646	Mid1
	2.77493	3.45129	0.676362	Gm25834
	3.66664	4.34263	0.675989	Lcn8
	5.25864	5.93402	0.675379	Adgrl4
	2.99006	3.66502	0.67496	Gm26119
	3.38626	4.06068	0.674421	Smok4a
	3.11334	3.78761	0.674277	Gm4841
	4.69693	5.37115	0.674219	Pin1
	3.15057	3.82438	0.673802	Gm25886
	6.81653	7.49025	0.673727	3000002C10Rik
	2.7609	3.43382	0.672924	n-R5s13
	8.16317	8.83602	0.672848	Cxcl13
	3.88951	4.56061	0.671101	Gm22761
	10.5643	11.2314	0.66701	Saa1
	7.77771	8.44439	0.666677	Tcrb-J
	4.44552	5.11213	0.666605	Rpl17
	3.678	4.34225	0.664252	Rab11fip2
	2.49857	3.16264	0.664066	Mug1
	2.50405	3.16764	0.663593	Atp6v0d2
	3.21535	3.87894	0.663592	Gm23644
	6.69826	7.36052	0.662267	Plet1
	2.31089	2.97291	0.662018	Olfr172
	3.4683	4.13032	0.662018	1700030F04Rik
	4.99607	5.65557	0.659503	Plscr4
	2.71478	3.37319	0.65841	Gm25770
	7.09826	7.7552	0.656938	Ighv14-2
	3.98132	4.63771	0.656393	2210416O15Rik
	3.62655	4.28206	0.655511	LOC102632538
	3.39811	4.05285	0.654743	Usp17le
	2.33237	2.98648	0.654108	Gm22544
	4.39139	5.04526	0.653871	Upb1
	4.03749	4.691	0.653508	Stap1
	5.12232	5.77538	0.653062	Il1b
	3.43771	4.09043	0.652718	1700093J21Rik
	2.0138	2.66652	0.652718	Olfr573-ps1
	4.93475	5.58676	0.652013	Gm24262
	3.86942	4.52099	0.651577	Ccl3
	3.35486	4.00475	0.649896	Mir467h
	6.23092	6.88071	0.649792	LOC100041034
	3.43873	4.08848	0.649752	Gm24478
	6.74955	7.39918	0.649626	Apoc3
	5.0333	5.68253	0.649237	Apbb1ip
	8.06271	8.7095	0.646797	Ighv1-20
	4.46564	5.11238	0.64674	Cd48
	5.934	6.58065	0.646648	Pde11a
	2.61468	3.26129	0.646608	Gm15792
	3.23477	3.88102	0.646251	4933429K18Rik
	4.44288	5.08836	0.645474	9530091C08Rik
	3.25785	3.90326	0.645416	Olfr1336
	4.93477	5.57843	0.643665	Tipin
	3.27901	3.92215	0.643145	Tigit
	4.40782	5.04999	0.642163	Fzd3
	5.019	5.66057	0.641567	Cd244
	4.74335	5.38479	0.641442	Ltc4s
	6.28416	6.92559	0.641433	Cfh
	7.01457	7.65484	0.640261	Cd37
	3.4673	4.10703	0.639727	Gm6568
	5.39336	6.03283	0.639469	Rdh16
	4.4082	5.04751	0.639309	Rhoh
	2.42162	3.05978	0.638167	Gm22341
	10.4344	11.072	0.63759	Igkv15-103
	7.9762	8.61361	0.637411	Slc40a1
	2.97123	3.60816	0.636929	Gm11715
	5.76749	6.40398	0.636496	Rgs19
	2.24492	2.88134	0.636419	1700019M22Rik
	4.61641	5.25125	0.634838	Gm26066
	7.43924	8.07381	0.634567	Plat
	2.842	3.47635	0.634343	Gm26449
	9.3936	10.0278	0.634217	Igkv4-91
	3.47483	4.10827	0.633432	Map6
	3.54351	4.17605	0.632543	Rcan2
	2.29129	2.92178	0.630484	Igkv9-129
	3.22648	3.85661	0.630134	4933416M06Rik
	4.5678	5.19758	0.629781	Flrt2
	2.2625	2.89138	0.628872	Gm24498
	2.02066	2.64818	0.627513	Gm24142
	2.46872	3.09623	0.627513	Trav6-7-dv9
	4.51358	5.14109	0.627513	Traf1
	2.81173	3.43918	0.627453	Rad21l
	2.72109	3.34732	0.626231	Pabpc2
	5.44967	6.07461	0.624945	Prdm1
	4.21658	4.84134	0.624759	Ucma
	4.37266	4.99683	0.624167	Xaf1
	4.23723	4.86137	0.624139	Mapk8ip2
	2.43512	3.05926	0.624139	Gm10228
	3.61932	4.24322	0.623902	Mir7-1
	6.48333	7.10678	0.623456	Tmem173
	6.05533	6.67804	0.622707	LOC102633783
	2.82092	3.4432	0.622277	A630038E17Rik
	2.79554	3.41782	0.622277	Mup16
	9.40598	10.0282	0.622239	Ighv8-8
	3.56154	4.1836	0.622061	Gm8615
	8.34251	8.96365	0.621136	C3
	7.38896	8.01006	0.621102	Slc36a1
	3.58162	4.20259	0.620974	Gm22771
	5.56127	6.18197	0.620705	Cd180
	4.06907	4.68938	0.620313	2020-03-09
	3.17942	3.79901	0.619582	Tekt4
	3.33573	3.9552	0.619468	2010005H15Rik
	3.92807	4.5473	0.619235	Gm22107
	3.08256	3.7018	0.619235	Mup2
	3.12945	3.74795	0.618501	Gm23128
	4.16803	4.78617	0.61814	Cd160
	3.69677	4.31384	0.617075	Smok2a
	3.91035	4.52696	0.616611	Gm10719
	4.96982	5.58554	0.615723	Xkr8
	7.34699	7.96208	0.615095	Trac
	5.18318	5.79765	0.614468	2610042L04Rik
	4.5878	5.20162	0.613826	B3galt5
	2.15607	2.76982	0.613754	LOC102637070
	9.98527	10.5979	0.612656	Gm10800
	2.2997	2.91219	0.612493	Gm20730
	3.53802	4.15034	0.612314	Gm12766
	4.05824	4.67056	0.612313	Traj21
	2.13431	2.74529	0.610983	Traj49
	4.26419	4.87422	0.610027	Il18r1
	3.57807	4.18809	0.610027	Slc35f3
	2.47969	3.08948	0.609785	Gm24032
	3.05774	3.66749	0.609748	Saa2
	1.69016	2.2999	0.609748	Fbxw25
	3.25103	3.86041	0.609384	Rapsn
	4.30287	4.912	0.609127	Gm25614
	6.18687	6.79578	0.608904	Gm22858
	5.90997	6.51884	0.608868	Yae1d1
	5.02317	5.63185	0.608676	Lyl1
	4.26493	4.87348	0.608543	LOC102641351
	4.10431	4.71279	0.608479	Gm5797
	3.211	3.81871	0.607707	Matn1
	9.27548	9.88284	0.607368	Gm11545
	3.71792	4.32441	0.606493	Cdnf
	2.43019	3.03668	0.606492	Gm1715
	3.19563	3.80133	0.605694	Gm10824
	3.28852	3.894	0.605475	Slc16a4
	5.46226	6.06683	0.604576	Ttc39b
	10.0453	10.6486	0.60331	Igkv4-50
	8.20379	8.80704	0.603252	Cd79a
	3.27689	3.87924	0.60235	Gm22612
	4.01729	4.61964	0.602349	Gm25014
	2.66543	3.26758	0.602146	Sprr2d
	4.47022	5.07236	0.602145	P2ry13
	4.53935	5.141	0.601647	Gpnmb
	4.15343	4.75479	0.601361	Tnfrsf9
	3.30796	3.90838	0.600418	Myoc
	4.56435	5.16367	0.599318	Zfp959
	5.37593	5.9746	0.598667	Ikzf3
	4.02739	4.62538	0.597989	Gm15895
	9.30606	9.90344	0.597387	Igkv12-44
	5.93372	6.53089	0.597175	Proz
	2.57274	3.16925	0.596509	Gm3453
	6.67744	7.27381	0.596361	B4galnt4
	3.94669	4.54245	0.595759	Cebpd
	7.7915	8.38648	0.594984	Ighv1-12
	1.99938	2.59282	0.593436	Shcbp1l
	2.57451	3.16794	0.593436	n-R5s74
	3.04	3.63343	0.593435	Gm11532
	2.71737	3.31081	0.593435	Spatc1
	3.72381	4.31672	0.592908	1700042G15Rik
	6.11884	6.71133	0.592491	Spsb1
	4.39044	4.98278	0.592347	Gm24507
	3.19008	3.78139	0.591313	Eno4
	2.87426	3.46557	0.591313	Mir669h
	2.70141	3.29272	0.591313	Gm26240
	2.54096	3.1317	0.590737	Gzmn
	3.98859	4.57923	0.590636	Jrk
	2.36936	2.96	0.590636	Cyp2d10
	4.21404	4.8041	0.590066	Olfr98
	4.64712	5.23683	0.589705	Arid5a
	7.12488	7.71399	0.589107	Fcer1g
	9.90312	10.4919	0.588776	Snord99
	4.48517	5.07389	0.588721	Ap3s1
	4.74335	5.33204	0.588696	Slc37a2
	4.7547	5.34333	0.588632	Fbxl4
	6.4672	7.05515	0.587957	Igh-V3609N
	10.7344	11.3222	0.5878	Snord60
	5.2076	5.79507	0.587478	Aqp3
	3.62299	4.21046	0.587476	Gm15813
	3.59881	4.18584	0.58703	Mybl1
	3.72087	4.30709	0.586227	4930562C15Rik
	4.66089	5.24667	0.58578	Cyp3a25
	5.46264	6.04834	0.585698	Laptm5
	5.10687	5.69224	0.585364	Arid3c
	2.23729	2.82237	0.585082	Cdh12
	3.78597	4.37078	0.58481	6720489N17Rik
	3.51809	4.10276	0.584669	Sds
	3.39605	3.97876	0.582706	Gm11732
	5.10229	5.68472	0.582429	Slc28a1
	2.8847	3.46707	0.582371	LOC105246409
	6.09233	6.67412	0.581789	Cd52
	4.42002	5.00153	0.581513	Zfp758
	3.97835	4.55847	0.580123	Zfp354c
	2.21406	2.79419	0.580123	Gm22574
	2.21406	2.79419	0.580123	Gm6578
	7.92368	8.5038	0.58012	Plce1
	3.76444	4.34442	0.579982	P2ry10
	3.11953	3.69947	0.579934	Defb7
	2.31768	2.89705	0.579378	Mir3087
	2.36628	2.94565	0.579377	Gm24151
	4.42162	5.00099	0.579377	Sectm1a
	2.14843	2.72753	0.579099	Gm25553
	4.16497	4.74324	0.578264	9130230N09Rik
	2.79887	3.37714	0.578264	Gm12746
	2.98567	3.56394	0.578264	4933405O20Rik
	3.06138	3.63965	0.578263	Snord98
	3.76677	4.34438	0.57761	Prdm8
	1.87432	2.45182	0.577501	Olfr1446
	3.89566	4.47309	0.577437	Mcemp1
	2.31116	2.88857	0.577409	LOC105244085
	2.12147	2.69881	0.577339	Gm22663
	5.96757	6.54394	0.576374	Mef2c
	3.63275	4.20895	0.576208	Nlrp1c-ps
	3.36482	3.94054	0.575718	Olfr541
	5.34984	5.92556	0.575718	Cdyl2
	3.10133	3.67519	0.573859	Gm22740
	5.98044	6.55376	0.573323	Tnfaip8l3
	2.63943	3.21245	0.573016	Cntnap5a
	4.72186	5.29454	0.572675	Ccrl2
	10.4	10.9726	0.57255	Stom
	4.32828	4.89929	0.57101	Htra4
	6.15679	6.72755	0.570765	Igkv9-120
	5.25202	5.82214	0.570116	Gm7609
	6.76257	7.33268	0.570111	Prpf4
	4.05286	4.62243	0.569574	Gm20257
	5.29332	5.86281	0.569488	Snora75
	4.48088	5.05029	0.569409	Cxcl10
	5.72159	6.29078	0.569188	Acot12
	4.65353	5.22229	0.568753	Adgrd2-ps
	8.40884	8.97703	0.568188	Nutf2-ps2
	2.62195	3.1901	0.568153	Gm24997
	3.32435	3.89248	0.568127	Gad1-ps
	3.23673	3.80475	0.568018	Gm23324
	3.08929	3.65731	0.568018	1700020D05Rik
	5.45339	6.02089	0.567495	Smco4
	7.57319	8.14068	0.567484	Trim15
	4.38873	4.95486	0.566128	Fancm
	5.51669	6.08282	0.566128	Gm22696
	1.79084	2.35656	0.565727	Defa-ps13
	4.67167	5.23735	0.565681	E130112N10Rik
	7.2224	7.78766	0.565258	Pdgfc
	2.33297	2.89702	0.564048	Gm22223
	3.73908	4.30292	0.563838	Gm23701
	9.21971	9.78345	0.563738	Nos2
	2.757	3.32064	0.563646	1500004A13Rik
	4.56661	5.13015	0.563539	Tsen2
	4.44683	5.0101	0.563266	Ghrl
	4.12577	4.68858	0.562807	Ppp1r26
	6.2491	6.81166	0.562554	Cxcl9
	6.33761	6.89975	0.562131	C2
	6.07989	6.64187	0.561987	Slc35e3
	3.1475	3.70933	0.561832	Gm22956
	2.54969	3.11152	0.561832	n-R5s164
	2.85107	3.4125	0.561434	Gm17090
	5.26198	5.82342	0.561434	Acaa1b
	2.97085	3.53216	0.561313	Gm26343
	6.83976	7.40094	0.561187	LOC101055672
	4.72301	5.2831	0.560091	Cpne8
	3.05403	3.61314	0.559111	Ankfn1
	5.50491	6.06353	0.558617	LOC677525
	5.26738	5.82564	0.558258	Slpi
	4.80347	5.36161	0.558134	Btk
	7.45244	8.00983	0.557392	Igkv17-121
	6.39875	6.95503	0.556285	Hvcn1
	2.68566	3.24193	0.556272	Gm22711
	3.29808	3.85417	0.556091	Pcsk2os2
	2.86409	3.41996	0.55587	Serpina1c
	4.27746	4.83324	0.555781	Gm4775
	4.31788	4.87283	0.554947	Gm22750
	4.8561	5.41086	0.554759	Ly9
	4.29548	4.84988	0.554401	Gm22231
	3.63329	4.18749	0.554201	D030025P21Rik
	2.98468	3.53837	0.553686	Gm6225
	1.71958	2.27311	0.553526	Gm24655
	4.18619	4.73912	0.552931	Arntl2
	5.22814	5.78005	0.55191	Tmem204
	6.39368	6.94505	0.551374	Tcof1
	5.24057	5.79051	0.549939	Usp18
	11.8515	12.4014	0.54989	Igk-V1
	6.03529	6.58498	0.549687	Il18bp
	2.88084	3.43047	0.549627	Slc17a6
	3.44389	3.99337	0.549485	Mup7
	4.44539	4.99328	0.547891	Rasd1
	3.64811	4.19534	0.547228	Gm12979
	5.35714	5.90428	0.547142	Parp8
	3.54942	4.096	0.54658	5033403F01Rik
	5.97689	6.52307	0.546176	Ltb
	2.85835	3.40397	0.545619	Gp1ba
	2.39187	2.93749	0.545618	4930467K11Rik
	2.19037	2.73599	0.545618	4930430J02Rik
	3.30532	3.85081	0.545486	Gm16794
	4.51636	5.06166	0.545305	Pak6
	3.26097	3.80575	0.544783	Gm22672
	3.30573	3.85041	0.544684	Aox2
	5.29578	5.84	0.54422	Mnda
	4.06559	4.60981	0.544219	Mctp1
	6.95507	7.49821	0.543142	Slc7a5
	6.21317	6.75629	0.543126	Runx1
	5.0919	5.63484	0.542944	Cntn1
	4.27784	4.82076	0.542914	Gm14376
	6.17746	6.72001	0.542549	Nol8
	4.82739	5.36991	0.54252	Cpxm1
	3.60695	4.14935	0.542404	Gm23266
	5.43481	5.9772	0.542387	Traj50
	5.83053	6.37291	0.54238	Akna
	3.13573	3.67787	0.542139	Gm24885
	1.976	2.51809	0.542095	Gm24070
	2.01533	2.5566	0.541269	Olfr45
	5.56566	6.10648	0.54082	Igkv2-116
	3.77297	4.31348	0.540506	Gm23031
	2.19503	2.73549	0.540459	Zfp934
	5.00418	5.54416	0.539983	Gzmb
	4.50784	5.04737	0.539526	Ifi27l2a
	7.72643	8.26576	0.539329	Gm22751
	4.30627	4.84559	0.539321	Polr2l
	6.35402	6.89279	0.538767	St6gal1
	4.454	4.99268	0.538687	Prrx2
	8.7329	9.27127	0.538376	Ighv1-18
	5.3571	5.89515	0.538049	Fam107b
	1.74051	2.27834	0.537837	Olfr916
	4.35259	4.89025	0.53766	Larp6
	6.54013	7.07747	0.537334	Rab30
	7.79585	8.33315	0.537297	Ptprc
	4.18586	4.72292	0.537053	Olfr523
	2.72031	3.25679	0.536487	1700054O19Rik
	3.38164	3.91808	0.536442	Cyp3a59
	4.28391	4.82034	0.536427	St6galnac3
	6.56424	7.10056	0.53632	Dll4
	8.08082	8.617	0.536183	Rac2
	5.79893	6.33503	0.536093	Gpr31b
	3.86642	4.4019	0.535488	Krtap4-16
	4.13956	4.67478	0.535224	Slc32a1
	5.32744	5.8624	0.534954	Adgre1
	2.6725	3.20745	0.534946	Gm22586
	4.823	5.35795	0.534945	Gm38938
	3.44951	3.98407	0.534564	Dlec1
	6.03961	6.57412	0.534514	Il1r1
	3.93116	4.46481	0.533647	Gm7789
	6.41249	6.94611	0.533627	Sh3bp2
	7.01873	7.55196	0.533228	Atxn10
	3.95636	4.489	0.532648	Arhgef6
	4.38317	4.91498	0.531811	Serpina3f
	7.43726	7.96902	0.531763	Cyp2c65
	2.69355	3.2248	0.53125	Serpinb8
	5.27559	5.80622	0.530632	Gm6665
	2.56612	3.09617	0.530049	B230359F08Rik
	8.83992	9.36884	0.528919	Gm9992
	5.19647	5.72514	0.52867	Gpr183
	6.29938	6.82783	0.528451	Krtcap2
	3.6817	4.20967	0.527967	2010009K17Rik
	9.68185	10.2094	0.527583	Igkv6-17
	4.05579	4.58304	0.527249	C5ar1
	3.08689	3.61414	0.527249	Gm25949
	3.1556	3.68285	0.527249	BC034090
	3.54831	4.07505	0.526741	Gm13062
	7.13467	7.66117	0.5265	mt-Tk
	3.47974	4.00545	0.525713	Cyp4f37
	5.01649	5.54206	0.525568	Lyrm9
	3.55101	4.07658	0.525565	Gm12865
	2.032	2.55722	0.525222	Gm26104
	2.05632	2.58146	0.525146	Mir3102
	4.08533	4.61048	0.525145	Gm10369
	3.85302	4.37681	0.523789	Gm9603
	2.20969	2.73222	0.522536	Gm26400
	2.13217	2.65462	0.522447	AA619741
	1.78328	2.30573	0.522447	Gm25390
	2.93483	3.45709	0.522261	Gtsf1l
	2.32118	2.84326	0.522072	Cyp2d12
	3.55066	4.0727	0.522037	Gm26856
	3.36952	3.89156	0.522036	2010111I01Rik
	3.17976	3.7018	0.522036	Ptchd4
	2.42397	2.94601	0.522036	Gm23662
	3.26259	3.78462	0.52203	Gpr137b
	3.84166	4.36364	0.521979	Fam26f
	5.04716	5.56889	0.521729	Rpp25
	8.55179	9.07349	0.521705	Gm10136
	4.39576	4.91746	0.521697	Ccr6
	2.99889	3.52005	0.52116	Ifnz
	1.94535	2.46651	0.52116	Gm25565
	2.8946	3.41576	0.521159	Gm22893
	2.5394	3.06056	0.521159	Olfr877
	3.44694	3.9679	0.520957	Tarm1
	5.55165	6.07258	0.52093	Mettl1
	5.76163	6.28256	0.52093	Cox19
	2.66652	3.18743	0.520909	Satl1
	3.26113	3.78178	0.520649	Gm10093
	6.12312	6.64313	0.520014	Gm5327
	8.42037	8.94036	0.519997	Cyp2d26
	2.56269	3.08256	0.519877	Gm26351
	3.02244	3.54152	0.519084	Trim30a
	6.69967	7.21874	0.519071	Alpk1
	4.0645	4.58256	0.518053	Syne1
	7.52745	8.04494	0.51749	Clu
	5.71343	6.23078	0.517355	Rgs9
	3.71483	4.23208	0.51725	C8a
	6.26536	6.7822	0.516834	Cd7
	3.75807	4.27463	0.516556	Ccp110
	2.72068	3.2368	0.516122	Glipr1l1
	3.94053	4.4564	0.515872	Nav3
	5.84218	6.35786	0.515676	Rab3a
	2.44692	2.96214	0.515226	LOC102641693
	3.49634	4.01119	0.514845	Mndal
	6.7135	7.22779	0.514289	Srgn
	3.78381	4.29765	0.51384	Zfp944
	3.51213	4.02596	0.513832	Lonrf2
	4.37523	4.88881	0.51358	Cd2
	3.28852	3.80169	0.513174	Gm26826
	3.18421	3.69735	0.513138	Rps15
	2.40049	2.91363	0.513137	Gm24998
	5.20179	5.71493	0.513137	H2-DMb2
	8.72169	9.23477	0.513077	Cd47
	4.08282	4.59555	0.512735	5830454E08Rik
	7.42862	7.94123	0.51261	Sgpp1
	2.42864	2.94087	0.512228	Cyp2b23
	5.93322	6.44493	0.511709	Cry1
	4.62475	5.13613	0.511379	Filip1
	5.1749	5.68585	0.510952	Adm
	5.84271	6.35336	0.510652	Prkcb
	2.12454	2.63508	0.510534	4930548J01Rik
	5.03017	5.5406	0.51043	Gm16427
	2.77949	3.28971	0.510216	Zfa-ps
	2.2437	2.75392	0.510216	Olfr49
	3.37971	3.88992	0.510216	Mir326
	4.93898	5.4479	0.508914	Gm7854
	4.75619	5.26443	0.508239	Igsf10
	2.9495	3.45763	0.508124	Olfr63
	3.88079	4.38887	0.508078	Elp6
	4.58666	5.0946	0.507938	Cd101
	3.20095	3.7082	0.507252	Tnfsf4
	2.71733	3.22458	0.507252	Olfr248
	2.1697	2.67695	0.507252	Gm26455
	2.6176	3.12485	0.507251	Mroh9
	2.7172	3.22375	0.506544	Cldn34c3
	2.75429	3.26049	0.506191	Gpr84
	3.63061	4.1364	0.505785	Acad12
	4.73362	5.23927	0.505651	Tcrb-J
	2.5003	3.00543	0.50513	Clec12b
	4.36243	4.86665	0.504227	Gm11211
	2.10534	2.60924	0.503897	Cxcl3
	9.22182	9.72545	0.503631	Tmc5
	2.91756	3.42056	0.502997	Olfr1000
	5.04569	5.54857	0.502875	Lcn2
	4.43787	4.94058	0.50271	Pigz
	6.98941	7.49195	0.502547	Rpl7a-ps5
	4.54489	5.04742	0.502529	1700026L06Rik
	4.46696	4.96944	0.502487	Siglece
	3.86025	4.36252	0.502263	Gm23800
	3.16468	3.66689	0.502201	Gm22816
	6.21566	6.71741	0.501753	Bank1
	2.24539	2.7471	0.501709	Gm22281
	2.59619	3.09763	0.501443	Cypt2
	3.81194	4.31311	0.501168	Aldh1l2
	5.37431	5.87545	0.501142	Rrp9
	4.43202	4.93301	0.500991	Gm15941
	9.51867	10.0191	0.500458	Ighv9-4
	3.04541	3.54583	0.500423	Mir713
	4.85533	5.35518	0.499855	1110025L11Rik
	3.58598	4.08561	0.499631	Olfr450
	6.1379	6.63737	0.499475	Limd2
	8.08576	8.58468	0.498923	Lcp1
	7.54308	8.04194	0.498854	Ephx2
	4.44066	4.9393	0.498643	Gm5431
	3.99674	4.49496	0.498226	Asic2
	4.77045	5.26797	0.497526	Gm13285
	5.62015	6.11767	0.497519	Celf2
	4.08954	4.58701	0.497474	Grhl3
	2.45689	2.95395	0.497061	Ccl12
	3.37269	3.8697	0.497007	Uchl3
	2.24453	2.74149	0.49696	Svs6
	1.86332	2.36021	0.496884	Gm25276
	5.43023	5.92692	0.496698	Lat
	5.02787	5.52456	0.496697	Pigw
	3.50495	4.00141	0.496461	Gm5145
	3.29156	3.78762	0.496059	Gm26891
	4.08967	4.58573	0.496058	Olfr1414
	1.92727	2.42333	0.496058	Fpr-rs4
	3.11232	3.6083	0.495973	Smim9
	10.1947	10.6902	0.49551	Igkv4-57
	4.01328	4.50839	0.495108	Gm8300
	6.1002	6.59502	0.494825	Hspa12a
	4.48251	4.97734	0.494824	Ms4a4c
	3.17306	3.66754	0.494488	Tcl1b2
	5.13936	5.63333	0.493968	Il27ra
	5.41936	5.91328	0.493921	Cr2
	2.71908	3.21243	0.493344	Gm16105
	3.29916	3.7925	0.493344	1700025K24Rik
	2.5541	3.04745	0.493344	4930423M02Rik
	2.23081	2.72399	0.493182	Gm10722
	3.13493	3.62757	0.492643	Gm26151
	3.4253	3.91789	0.492586	1700013G24Rik
	7.44901	7.94134	0.492324	Tcrg-C2
	1.96925	2.46105	0.4918	Gm26077
	3.40991	3.90171	0.4918	Igf2os
	6.16801	6.65967	0.491658	Slc47a1
	6.55664	7.04828	0.491638	Cd22
	3.37509	3.86631	0.491215	Gm26091
	5.11897	5.61006	0.491097	Rrp1b
	4.8428	5.33382	0.491025	Fam222a
	5.21407	5.70494	0.490867	Aff3
	6.30168	6.79222	0.490544	Cyfip2
	2.76812	3.25855	0.49043	Trpa1
	5.06776	5.55796	0.490203	Gm1976
	1.81889	2.30785	0.488961	Gm17771
	3.45768	3.94633	0.48865	Nanos3
	3.951	4.43941	0.488413	4930444M15Rik
	4.65432	5.14273	0.488413	P3h1
	3.98482	4.47323	0.488413	Gm25758
	5.06697	5.55496	0.487997	Amigo3
	4.12863	4.61647	0.48784	Zfp128
	3.00127	3.48884	0.487572	Mir297b
	5.88586	6.37328	0.487426	Mir194-2
	3.81199	4.29912	0.487128	Aqp9
	6.99554	7.48222	0.486677	Ly86
	3.8559	4.34233	0.486426	Gm16548
	4.20222	4.68858	0.486354	LOC102640451
	3.19407	3.68019	0.486124	LOC102641711
	3.95397	4.43958	0.485601	4933421A08Rik
	4.59379	5.07919	0.485401	Egr3
	5.0703	5.55565	0.485343	Fastkd3
	2.83121	3.31633	0.485123	Zscan12
	3.38395	3.86886	0.484913	Gm15137
	2.38823	2.87261	0.484379	D930030I03Rik
	3.61795	4.10207	0.484122	Gucy2d
	2.70813	3.19206	0.48393	Zfp119a
	5.35668	5.84038	0.483703	Tmem185b
	5.5844	6.06741	0.483009	Gm26440
	5.3849	5.86791	0.483009	Kazn
	3.75305	4.23575	0.482707	LOC105244007
	3.13178	3.61449	0.482706	Mup12
	2.77468	3.25739	0.482706	Trbj1-7
	4.87293	5.35543	0.482503	C1qtnf3
	8.28386	8.76582	0.481968	Ighm
	2.66713	3.14905	0.481925	Gm5152
	5.35759	5.83946	0.481873	Gm17511
	6.95822	7.43985	0.481635	Tcrg-C1
	6.25056	6.73217	0.481616	Itgal
	3.068	3.5495	0.481499	Stac2
	3.08256	3.56394	0.481374	Gm23279
	4.12831	4.60901	0.480703	Zfp830
	6.32517	6.80567	0.480498	Il33
	3.91134	4.39152	0.480174	Apobec2
	3.42188	3.90142	0.479539	Fcrl6
	2.77847	3.25801	0.479539	Tcp10c
	2.40256	2.8821	0.479539	Hamp2
	2.10145	2.58099	0.479539	Olfr694
	2.86951	3.34905	0.479539	Gm15026
	1.56788	2.04674	0.478859	Gm22911
	4.26647	4.74499	0.478526	Igkv8-18
	4.05151	4.52906	0.477551	Galr3
	2.22447	2.70188	0.477413	Gm7133
	5.42824	5.90565	0.477413	Gm6194
	3.65925	4.13662	0.477372	Gm10308
	3.52206	3.9991	0.477038	Gm17096
	4.80622	5.28326	0.477037	Lrrc4b
	3.07658	3.55312	0.476541	Olfr596
	2.52438	3.00035	0.475968	Traj36
	2.94618	3.42211	0.475926	Spata31d1c
	3.06133	3.53717	0.475835	Gm5712
	3.72209	4.19776	0.475675	2810468N07Rik
	4.91953	5.39496	0.475432	Tmem251
	2.18646	2.6618	0.475338	Gm16462
	6.54779	7.02295	0.47516	Ephx1
	4.80727	5.28227	0.474998	Fgf17
	3.59572	4.07028	0.474557	9230019H11Rik
	4.36122	4.83554	0.474313	B430319G15Rik
	4.50216	4.97599	0.473828	Tas1r3
	7.68388	8.1577	0.473823	Cybb
	5.19275	5.66629	0.473537	Plxnd1
	3.67856	4.15205	0.47349	Pom121l2
	4.85044	5.3238	0.473358	Ptrhd1
	4.19363	4.66695	0.473311	Dlk1
	4.64057	5.11321	0.472641	Nat8
	2.75673	3.22923	0.472496	Bpifa5
	7.05871	7.53102	0.472319	Gm10719
	3.7191	4.19129	0.472189	n-R5s68
	4.57731	5.04912	0.471812	5031414D18Rik
	6.53556	7.00695	0.471385	Gm16014
	3.59982	4.07092	0.471106	5930403L14Rik
	3.03447	3.50546	0.470992	Gm10719
	5.31417	5.78511	0.47094	Fermt3
	2.20347	2.67436	0.470898	Gm28489
	2.20347	2.67436	0.470898	Gm20837
	7.39595	7.86682	0.470872	Abca1
	4.09393	4.56347	0.469542	LOC102639518
	6.42391	6.89307	0.469162	Gadd45g
	5.46403	5.93295	0.468915	Nmur1
	2.4505	2.91927	0.468767	LOC102639170
	3.53531	4.00408	0.468766	Gm26786
	4.65142	5.11939	0.467973	Gm26278
	2.71907	3.18666	0.467599	Gm39771
	3.832	4.2995	0.467505	Nlrp10
	3.8127	4.28012	0.467421	mt-Ts2
	4.33429	4.8015	0.467217	Sphk1
	3.29589	3.76311	0.467217	D030046N08Rik
	3.85735	4.32457	0.467216	Gm24217
	5.21907	5.6857	0.466634	Csf2rb2
	6.54136	7.00794	0.466586	Cd79b
	5.89122	6.3578	0.466579	Gm15821
	3.67625	4.14273	0.466487	Gm14280
	2.60651	3.07269	0.466179	Ccdc148
	3.39776	3.86368	0.46592	Gm26548
	6.85918	7.32472	0.465536	Adh1
	3.59229	4.05704	0.464752	Gm10791
	2.45675	2.9215	0.464752	Spink2
	2.93754	3.40229	0.464751	1700110I01Rik
	4.8136	5.27834	0.464746	Pars2
	3.80808	4.27244	0.464355	Ubd
	6.49767	6.96195	0.464277	Chrnb4
	5.61587	6.08014	0.464273	Insm1
	4.87494	5.33885	0.463911	Zfp597
	5.80975	6.27348	0.463725	Gnb2l1
	2.27243	2.73583	0.463401	4921528I07Rik
	4.43208	4.89526	0.463173	Klrb1b
	3.38229	3.84495	0.462655	Gpr173
	6.68608	7.14835	0.462273	C1qa
	4.30467	4.76682	0.462141	Gm22264
	8.63671	9.09872	0.462006	Clec2d
	5.11651	5.57838	0.461865	1700066C05Rik
	2.49539	2.95722	0.461829	4933416E03Rik
	3.82013	4.28193	0.461803	4930591A17Rik
	3.38581	3.84751	0.461696	Sprr2e
	6.13507	6.59666	0.461586	Inpp5d
	3.80486	4.26634	0.461477	Gm26617
	4.23883	4.69956	0.460732	Gm23048
	4.47435	4.93505	0.460699	Sox8
	4.96338	5.42406	0.460677	Igkv4-92
	5.87743	6.33808	0.460655	Setbp1
	3.44172	3.9022	0.460476	Slc46a2
	3.44035	3.90043	0.460081	Mcpt1
	4.15027	4.61009	0.459815	Dnah7b
	8.38325	8.84297	0.459727	Nts
	3.69489	4.15462	0.459726	Mb21d1
	5.43092	5.89029	0.459376	Gm8909
	2.60047	3.05982	0.459351	Vmn1r13
	3.66032	4.11899	0.458675	Hsd17b14
	6.57409	7.03273	0.458641	Trim12a
	5.45416	5.9127	0.458539	Ddx19b
	4.79079	5.24915	0.458358	Gm9970
	2.17571	2.63403	0.458324	Gm5947
	4.57173	5.03001	0.458282	5330438I03Rik
	5.32437	5.78257	0.458199	Thap4
	6.31399	6.77197	0.457979	Cxcr4
	9.07282	9.53074	0.457916	Acadl
	3.9126	4.37008	0.457479	Abtb2
	1.8164	2.27366	0.457257	Olfr147
	3.57163	4.02817	0.456541	Gm22269
	4.11135	4.56784	0.456496	Gm26694
	7.57793	8.03443	0.456494	Sbno2
	4.32163	4.77777	0.456137	Gm10518
	2.50542	2.96146	0.456044	Gm11559
	5.04798	5.50363	0.455644	Lck
	4.13148	4.58664	0.455162	Gm17041
	4.39689	4.85186	0.454967	Gm16907
	5.03845	5.49325	0.454807	Myef2
	4.43063	4.88534	0.454707	Pou2f2
	7.05487	7.50951	0.454638	Serpina3n
	5.4176	5.87218	0.454577	Zmat5
	6.99504	7.44913	0.454087	Gm12147
	4.36422	4.8182	0.453986	Gm6712
	6.58242	7.03607	0.453652	Ptges3
	3.27243	3.72594	0.453509	Gm7097
	2.15265	2.606	0.453351	Gm22646
	4.88767	5.3408	0.453132	Stx2
	4.58469	5.03774	0.453049	Rab7b
	6.09032	6.54326	0.452937	Trgj2
	3.45139	3.90427	0.452884	AA387883
	4.00389	4.45643	0.452543	Moxd1
	4.72576	5.17802	0.452264	Rpp38
	4.73989	5.19215	0.452264	Nfkbid
	2.47156	2.92332	0.451764	Mir222
	5.69036	6.14159	0.451231	Pla2g5
	3.63527	4.08638	0.451106	Kbtbd13
	3.5593	4.01027	0.450978	Tceal1
	3.41104	3.86186	0.450815	Gm16796
	3.26424	3.71506	0.450813	1700021N21Rik
	3.14888	3.59943	0.450555	A430027H14Rik
	6.74953	7.19986	0.450327	Cd3e
	6.27904	6.72922	0.450183	Basp1
	3.65287	4.10303	0.450164	Stk32b
	3.12111	3.57127	0.450163	Gm16291
	3.50595	3.95611	0.450163	BC065403
	3.84297	4.29295	0.44998	Bcl2a1b
	5.09971	5.54952	0.449814	Phtf2
	3.87297	4.32267	0.4497	Traj37
	4.29267	4.74237	0.449699	P2rx6
	4.68039	5.13009	0.449699	2810002D19Rik
	5.15492	5.60462	0.449699	Mocs3
	1.92324	2.3727	0.449466	Gm23987
	5.76591	6.21528	0.449378	Lipt2
	5.43402	5.88319	0.449167	Gm10717
	4.91728	5.36606	0.448773	AI506816
	4.83978	5.28842	0.448646	Lin7b
	3.47752	3.92608	0.448564	Slc1a3
	5.48371	5.93222	0.448507	Krt23
	6.33072	6.77912	0.4484	Mak16
	6.80648	7.25484	0.44836	Gm10154
	2.13852	2.586	0.44748	Olfr770
	3.0746	3.52187	0.447276	Tex13a
	3.16098	3.6077	0.446723	Vmn1r1
	5.67015	6.11688	0.446723	AI662270
	2.2981	2.74482	0.446723	Trav16d-dv11
	3.49308	3.9398	0.446723	LOC105245675
	2.33933	2.78605	0.446723	Gm23643
	3.7736	4.22032	0.446723	LOC105246804
	2.70348	3.15021	0.446722	C030007H22Rik
	2.07913	2.52585	0.446722	Gm24078
	2.21217	2.65889	0.446722	Gm6820
	7.33178	7.77731	0.445535	Gstk1
	3.27154	3.71704	0.445494	C330024D21Rik
	3.49357	3.93881	0.445236	Clec12a
	7.41382	7.85894	0.445121	Mafb
	3.99523	4.4395	0.444268	Mir212
	4.4459	4.89005	0.444149	Gpx2-ps1
	1.64743	2.09108	0.443644	Gm21838
	3.37015	3.81367	0.443525	Spata1
	6.25733	6.70083	0.4435	Fbln5
	2.63262	3.07596	0.443344	Gm23390
	8.75502	9.19812	0.443102	Lgmn
	2.76497	3.20791	0.442943	Gm12631
	2.72322	3.16559	0.442373	Htr1a
	6.83645	7.27874	0.442295	Lilrb4a
	6.03393	6.4753	0.44137	Zcchc7
	3.39812	3.83937	0.441257	Pate2
	6.21785	6.65889	0.441039	Dnase1
	4.66228	5.10309	0.440809	Tmem143
	3.87755	4.3181	0.440552	Fbxo17
	3.17957	3.62012	0.440544	Adam28
	3.04098	3.48146	0.440477	Gm25753
	5.4227	5.86311	0.44041	Ppp3cc
	2.18233	2.62271	0.440387	Gm26026
	3.56859	4.00867	0.44008	Tmem81
	2.79408	3.2341	0.440023	Gm23021
	4.32188	4.7619	0.440022	Gimap7
	4.32992	4.76971	0.439784	Gm14965
	3.43289	3.87264	0.439743	Gm10715
	3.36283	3.80244	0.439608	Slc4a9
	4.35334	4.79289	0.439545	Gm23513
	2.75214	3.19165	0.439515	Olfr1286
	3.43754	3.87703	0.439482	LOC105242401
	3.04637	3.4857	0.439333	Krtap6-2
	4.30771	4.74701	0.439306	Qprt
	3.59448	4.03361	0.439132	Olfr419
	2.82741	3.26649	0.43908	Gm12633
	2.86526	3.30431	0.439051	Arfip1
	5.58376	6.02277	0.439008	Gm21104
	4.72616	5.16512	0.438959	Olfr884
	3.38472	3.82361	0.438882	Matn3
	3.28784	3.72669	0.438856	LOC105246018
	4.18784	4.62651	0.438672	4930594O21Rik
	11.9739	12.4123	0.43841	Igh-V7183
	6.45932	6.89755	0.438233	Snord95
	2.28572	2.72362	0.437893	Esp1
	2.61971	3.05707	0.437364	Gm23949
	3.03473	3.47181	0.437079	Gm12682
	4.73344	5.17034	0.436906	Birc5
	3.52233	3.959	0.436675	Iqcf4
	2.25806	2.69468	0.436623	Cyp2c29
	2.46268	2.8993	0.436622	Olfr648
	3.83455	4.27113	0.43658	Stox2
	5.92332	6.35964	0.436321	Chst11
	5.17615	5.61243	0.436274	Pid1
	3.20539	3.64124	0.435849	5031426D15Rik
	3.64988	4.08565	0.43577	Rxrg
	6.22333	6.65905	0.435715	Naf1
	4.98032	5.41599	0.435666	Rnf113a2
	5.75746	6.19294	0.435481	Clec7a
	3.54576	3.98108	0.435322	Cdrt4
	3.5265	3.96173	0.43523	Mybpc1
	6.01604	6.45127	0.435228	Plscr3
	3.31159	3.74666	0.435063	Gm20063
	8.16104	8.59605	0.435005	Mfsd7b
	4.1317	4.56668	0.434983	Mir3092
	1.95036	2.38533	0.434977	Olfr1324
	3.70157	4.13654	0.434976	Gm25371
	2.62544	3.06042	0.434976	Ighv13-1
	2.05355	2.48852	0.434976	CN725425
	1.86315	2.29813	0.434976	Gm25723
	2.05355	2.48852	0.434976	Gm22867
	2.35254	2.78751	0.434976	Sox5os2
	3.81904	4.25401	0.434976	Gm26862
	3.07813	3.51311	0.434976	Tceal6
	2.2931	2.72752	0.434422	Gm25275
	2.08388	2.5183	0.434421	Gm24230
	8.28061	8.71495	0.434336	Pla2g12b
	3.82724	4.26141	0.43417	Htr2a
	3.95628	4.39034	0.434069	Sh2d5
	2.47824	2.91219	0.433955	Gm20775
	5.94499	6.37893	0.433943	Rtp4
	3.09963	3.53314	0.433513	Mup-ps16
	5.73503	6.16848	0.433458	Ttc39c
	3.78113	4.21452	0.433394	Utf1
	4.19412	4.62724	0.433121	Dnaaf3
	5.46185	5.89484	0.432989	Fnip2
	5.77858	6.21154	0.432967	Gm10139
	6.17146	6.60431	0.432846	Pkig
	4.13277	4.56562	0.432846	Gm4759
	4.57662	5.00937	0.432746	Gm10827
	4.05967	4.49221	0.432532	Uchl4
	4.00353	4.4357	0.432164	Gm9936
	3.71801	4.15007	0.432063	Zcchc18
	7.81301	8.24442	0.431408	Plscr1
	4.96371	5.39488	0.431173	Gm20531
	5.10904	5.54018	0.431134	Ctse
	4.44446	4.87541	0.430954	Eml6
	4.07584	4.50637	0.430532	Ccr1
	3.00571	3.43622	0.430518	Sprr2k
	2.38461	2.81513	0.430517	Olfr1427
	2.42162	2.85214	0.430517	Fbxw19
	1.80177	2.23187	0.430093	Gm7145
	3.47008	3.90013	0.430053	Tnfsf14
	2.91722	3.34727	0.430051	4933407I08Rik
	3.70403	4.13408	0.430051	Crhr2
	3.36761	3.79766	0.43005	Serpine3
	2.25751	2.68756	0.43005	Olfr1469
	3.00334	3.43339	0.43005	Gm13480
	3.85405	4.28411	0.43005	Fam169b
	3.17976	3.60981	0.43005	Gm26437
	2.28391	2.71371	0.429797	Olfr1383
	2.94827	3.378	0.42973	Gm10731
	7.91454	8.34416	0.429627	Dbp
	5.7247	6.1542	0.429504	Acox2
	3.96741	4.3969	0.429489	Rmnd1
	9.19244	9.62177	0.429325	Ighv1-42
	3.04482	3.47413	0.429304	Dnajc5b
	6.13528	6.56438	0.429096	Gramd1a
	1.89074	2.31984	0.429094	Gm22466
	2.70261	3.13169	0.429086	Gm25183
	3.52111	3.95009	0.428981	Bbs5
	4.63758	5.06641	0.428832	Trav9-2
	3.14296	3.57171	0.428752	Otoa
	2.71342	3.14214	0.428718	Vmn2r-ps11
	3.64669	4.07533	0.428633	9430069I07Rik
	4.60553	5.03401	0.428479	Scp2d1
	3.32811	3.75641	0.428305	C78197
	5.05665	5.48483	0.428179	H2-Q7
	3.00907	3.43725	0.428179	Gm24793
	3.47019	3.89817	0.427975	4930442H23Rik
	4.37483	4.80277	0.427947	Vsx2
	4.28481	4.71276	0.427947	Tomm6os
	3.91879	4.34674	0.427947	Otud7a
	3.60747	4.03542	0.427947	Gm15418
	7.23201	7.65975	0.427749	Skap2
	3.0514	3.47912	0.427711	Olfr481
	2.40228	2.82995	0.42767	Abra
	3.81029	4.23796	0.42767	Gm22299
	3.12674	3.55441	0.42767	Rnf183
	2.28611	2.71378	0.42767	Tas2r121
	4.16491	4.59258	0.427669	Myot
	3.30289	3.73042	0.427529	Dusp15
	9.17077	9.5983	0.427528	Gm21002
	3.95112	4.37823	0.427107	BC107364
	6.50344	6.93043	0.42699	Gzma
	3.75457	4.18142	0.426852	4930522N08Rik
	5.74798	6.17483	0.426845	Ankrd44
	7.44527	7.8721	0.426825	Gm22137
	6.14615	6.57292	0.426769	Fam174b
	3.68906	4.11575	0.42669	Gm16401
	3.84154	4.26823	0.426689	Kctd12b
	2.45317	2.87969	0.426518	C87977
	3.89894	4.3251	0.426157	Slc7a4
	3.5578	3.98387	0.426069	Rps19-ps13
	7.67394	8.09999	0.42605	Adgrd1
	4.58934	5.01534	0.426001	Vangl2
	4.16771	4.59324	0.425529	Il1f6
	3.08612	3.51145	0.425328	Cspg5
	6.02974	6.45478	0.425042	Gm14305
	3.12425	3.54919	0.42494	Ankef1
	4.68376	5.1087	0.424939	Uqcrb
	3.36562	3.79052	0.424904	Cyp2c44
	3.20785	3.63275	0.424904	Gm6787
	3.45568	3.88028	0.424593	1700016L21Rik
	3.73016	4.15456	0.424402	Gm9968
	6.65688	7.08122	0.424342	Tcrb-J
	4.79616	5.22039	0.424228	Gm30500
	8.05041	8.47452	0.424111	Mybbp1a
	3.96628	4.39036	0.424084	Gm24223
	3.2078	3.63185	0.424046	Uba1y
	2.81957	3.24358	0.424007	Cntn3
	3.40607	3.83002	0.423945	Irg1
	4.4403	4.86418	0.423873	Gm26590
	2.65798	3.08184	0.423858	Slc36a1os
	3.73088	4.1547	0.423822	Gm16116
	5.68037	6.10395	0.423582	Gbp10
	2.1416	2.56479	0.423187	4930567H17Rik
	2.46684	2.89003	0.423186	1700111E14Rik
	2.26094	2.68413	0.423186	Ppp1r2-ps7
	3.59333	4.01637	0.423041	Krt2
	4.16106	4.58404	0.422987	Gpr137b-ps
	4.11322	4.53621	0.422987	Slc6a20b
	3.72953	4.15252	0.422987	Gm7598
	2.56269	2.98567	0.422986	4930441J16Rik
	4.04248	4.46547	0.422986	Tuba3b
	5.67106	6.094	0.422937	Tnfaip2
	3.60631	4.02906	0.422748	Gemin2
	6.89745	7.31959	0.422134	Trim40
	5.9571	6.37903	0.421925	8030462N17Rik
	5.45474	5.87653	0.421791	Prune2
	4.51467	4.93622	0.421557	Gm7995
	4.42753	4.84908	0.421543	Isg15
	2.11127	2.53226	0.420983	Adam34
	6.16397	6.58461	0.420641	Mr1
	3.51697	3.93743	0.420458	Gm24665
	5.9948	6.41517	0.420374	Sfmbt1
	2.52847	2.94879	0.420324	Gm156
	4.0109	4.4311	0.420205	Pdf
	2.83815	3.25822	0.420066	4933406M09Rik
	4.56325	4.98332	0.420066	Slc6a11
	2.1753	2.59537	0.420066	Vmn1r77
	2.14351	2.56358	0.420066	Gm22140
	4.22416	4.64423	0.420066	Tmem59l
	3.57763	3.9977	0.420065	Olfr322
	3.16182	3.58188	0.420065	Gm17364
	2.77851	3.19857	0.420065	1700109K24Rik
	6.24257	6.66246	0.419893	Litaf
	3.11005	3.52994	0.419892	Gm25962
	5.12453	5.54441	0.419878	Gfy
	3.70052	4.12026	0.419742	Gm7634
	2.6391	3.0584	0.419298	Gm25724
	6.93937	7.358	0.418636	Apobec3
	3.29344	3.71195	0.418517	Gm14241
	2.75416	3.1725	0.418341	Stfa1
	3.21237	3.63057	0.418204	Tbx19
	2.2673	2.68544	0.418136	Ccr3
	4.40547	4.82361	0.418136	Cdkl5
	4.92183	5.33997	0.418135	Dusp28
	2.43511	2.85324	0.418135	Mir33
	5.85853	6.27654	0.418012	Nr4a1
	3.15254	3.57027	0.41773	Gm12610
	4.07774	4.49524	0.417506	Trp53cor1
	4.35595	4.7733	0.417351	Sugct
	3.26966	3.68698	0.417325	Gm11426
	1.99275	2.41007	0.417318	Hist1h4b
	3.16558	3.58273	0.41715	Gm9292
	3.75627	4.17342	0.41715	Gm13262
	6.35649	6.77339	0.416907	Osmr
	4.01412	4.43103	0.416906	Cldn5
	2.47654	2.89345	0.416906	Gm16251
	8.46186	8.87858	0.416717	Mfge8
	2.30534	2.72142	0.416083	Olfr453
	4.42255	4.83852	0.415966	Gm14133
	5.96614	6.38201	0.415874	Trmt1
	5.80944	6.22523	0.415788	Gm5045
	1.91475	2.33043	0.415681	Olfr196
	2.17775	2.59292	0.415169	Syne1
	2.04646	2.46163	0.415169	Gm15839
	4.32194	4.73711	0.415169	Gm26424
	3.28917	3.70404	0.414871	Scgb2b7
	8.24728	8.66185	0.41457	Cirh1a
	2.4418	2.85625	0.414452	Gabrr3
	6.51998	6.9344	0.414418	Mrps17
	4.98033	5.39458	0.414249	Lhfpl2
	5.66173	6.07576	0.41403	Stra6
	2.90252	3.31643	0.413905	LOC102633930
	4.61622	5.0301	0.413879	Hist1h2aa
	2.78767	3.2015	0.413826	Gm6300
	3.60966	4.02342	0.413755	C920021L13Rik
	5.07277	5.48649	0.413722	Gm11963
	3.97919	4.3929	0.413704	Camkk1
	3.83623	4.24971	0.413481	Gm26755
	6.15843	6.57159	0.413168	Syde1
	7.09112	7.50383	0.412717	Nsmce1
	6.63947	7.05211	0.412643	Cebpa
	5.71761	6.13012	0.412509	Fxyd5
	4.33868	4.75113	0.412451	Anxa9
	3.42018	3.83263	0.41245	Cfap126
	3.52636	3.93853	0.412169	Gm16630
	6.24006	6.65204	0.411978	Pag1
	5.38209	5.79373	0.411642	Uchl1
	3.53733	3.94888	0.411558	Gm10101
	3.38429	3.7958	0.411513	Ccdc121
	2.3532	2.76465	0.41145	Gm4850
	4.82164	5.23309	0.41145	Hbq1b
	2.08273	2.49418	0.41145	Olfr482
	2.1355	2.54695	0.41145	Gm26609
	2.62488	3.03633	0.41145	Gm15228
	4.10557	4.51702	0.411449	Rab40b
	3.59114	4.00259	0.411449	Gnat3
	3.21457	3.62602	0.411449	Zfp819
	3.864	4.27545	0.411444	Gm25501
	4.19994	4.61139	0.411444	1700028B04Rik
	4.75653	5.16798	0.411443	Gm16984
	7.04268	7.4541	0.411421	Daglb
	7.34334	7.75413	0.410783	Nol6
	4.68858	5.09936	0.410783	Kcnq1ot1
	2.56879	2.97957	0.410782	Olfr556
	2.19894	2.60947	0.410521	Olfr23
	5.6766	6.08709	0.41049	Fmnl1
	4.94175	5.3521	0.41035	Gimap5
	2.29756	2.70789	0.410329	Vmn2r100
	5.03935	5.44954	0.410194	Gm14412
	2.41162	2.82176	0.410135	Olfr473
	2.60327	3.01314	0.409875	Gm20043
	3.22752	3.6374	0.409874	F5
	3.51151	3.92138	0.409874	Tpd52l2
	3.46938	3.87924	0.409866	Gm23042
	9.39914	9.80887	0.409729	H2-Aa
	2.0222	2.43188	0.40968	Gm6793
	2.65871	3.06812	0.409405	Sirpb1b
	2.53641	2.94556	0.409148	n-R5s90
	3.07317	3.48224	0.409072	Gm14569
	2.83104	3.24004	0.409007	Mmp8
	3.71876	4.12772	0.408953	Il1rl2
	5.96368	6.37241	0.408724	Mcat
	5.87276	6.28101	0.40825	Ppat
	3.55349	3.96162	0.408134	4921511C10Rik
	2.63052	3.03856	0.408046	Gm14144
	3.12439	3.53236	0.407973	Olfr1300-ps1
	8.43315	8.84073	0.40758	Plekhm1
	5.10036	5.50789	0.407531	Tbc1d10a
	5.6992	6.10649	0.407285	Gem
	3.73819	4.14534	0.407146	Gm17111
	2.97074	3.37777	0.407025	Gm26884
	7.26108	7.66794	0.406861	Gm26905
	3.53492	3.94168	0.406754	Gm9978
	4.18759	4.59424	0.406652	Clec4a1
	6.33523	6.74171	0.40648	Gm10680
	2.52587	2.93234	0.406477	Olfr1051
	2.80668	3.21312	0.406436	n-R5s179
	9.30395	9.71021	0.406262	Vnn1
	1.8379	2.24416	0.406258	Gm22260
	3.14033	3.54655	0.406216	Gm25862
	4.50747	4.91365	0.406177	Scimp
	3.59357	3.9997	0.406131	LOC100041708
	5.46764	5.87351	0.405874	Spib
	4.32176	4.72759	0.405832	Ncam2
	4.80952	5.21535	0.405832	Gm12781
	3.12938	3.53501	0.405633	Mrgprd
	3.75658	4.16195	0.405368	Olfr3
	7.11601	7.52123	0.405219	Chordc1
	2.44493	2.85005	0.40512	Ctsm
	6.04207	6.44671	0.404644	Rasgrp3
	3.25581	3.66035	0.40454	Myo16
	9.00279	9.4073	0.404513	Ppp1r14d
	5.44799	5.85237	0.40438	Lpxn
	3.19	3.59436	0.404357	Gm15337
	4.23914	4.64344	0.4043	Fmnl2
	6.21378	6.6178	0.404013	Slc5a9
	6.60762	7.01083	0.403216	Gm6195
	3.98036	4.38333	0.402976	Krtap31-1
	4.87652	5.27949	0.402976	Gm14104
	6.33595	6.73852	0.402565	Fam136a
	3.66244	4.06482	0.40238	LOC102634389
	4.56654	4.96891	0.40237	Gm11536
	5.04381	5.44615	0.40234	Scgb2b15
	5.04381	5.44615	0.40234	Scgb2b15
	5.06592	5.46799	0.402073	Fyn
	3.62655	4.02863	0.402073	Dchs2
	2.29813	2.70019	0.402059	Gm24723
	3.19688	3.59894	0.402059	Olfr1394
	2.29813	2.70019	0.402059	Gm22098
	4.28114	4.6832	0.402058	Cebpe
	3.12222	3.52428	0.402058	Gm25846
	2.38533	2.78739	0.402058	Gm25480
	3.3448	3.74686	0.402058	Faddos
	2.91928	3.32128	0.402	Fam19a2
	5.93543	6.33739	0.401962	Itgax
	5.122	5.52389	0.401889	Asmt
	5.61928	6.02112	0.401841	S1pr3
	4.19979	4.60137	0.401579	Kcnh1
	2.60432	3.00581	0.401492	LOC102639543
	5.68727	6.08869	0.401417	Morf4l1
	5.5519	5.95314	0.401237	Riok1
	5.54786	5.9491	0.401237	H2-Q5
	5.14832	5.54953	0.401218	Ddx60
	4.90046	5.30163	0.401161	Il21r
	2.25719	2.65814	0.400949	n-R5s15
	8.34305	8.74399	0.40093	Ms4a10
	2.78814	3.18894	0.400799	Gm20946
	4.0576	4.45835	0.40075	Gm1587
	4.52725	4.92792	0.400669	Gm9855
	3.05832	3.45892	0.400595	Ankar
	3.95865	4.35892	0.400265	Gm12316
	5.02756	5.42783	0.400265	Sec1
	3.16828	3.56827	0.399994	Olfr31
	3.12171	3.52163	0.399919	1700036G14Rik
	2.90932	3.30924	0.399919	C230091D08Rik
	5.52665	5.92657	0.399918	Fam110a
	2.99807	3.39791	0.399841	Amer3
	3.54461	3.94445	0.399841	Six6
	2.19347	2.59331	0.399841	Gm26371
	2.10766	2.5075	0.399841	4930556G01Rik
	2.57211	2.97195	0.399841	Gm10256
	2.54556	2.9454	0.399841	Gm8587
	3.07489	3.47472	0.39984	Gm24189
	2.16597	2.56581	0.39984	Tcl1b3
	3.1368	3.53663	0.39984	Serpina6
	1.94345	2.34329	0.39984	Vmn2r111
	1.85255	2.25239	0.39984	Gm24117
	2.4547	2.85454	0.39984	Mir93
	2.86954	3.26938	0.39984	Doxl2
	2.83562	3.23546	0.39984	8030474K03Rik
	3.02677	3.42661	0.39984	Rbmy
	2.60828	3.00812	0.39984	Gm10256
	4.89638	5.29578	0.399399	Trim35
	8.03088	8.43018	0.399305	Casp4
	4.74828	5.14737	0.399083	Ptprcap
	3.05226	3.45132	0.399061	Saa4
	3.50526	3.90385	0.398592	Shisa9
	3.7092	4.10778	0.398577	Speer4a
	4.31898	4.71755	0.398569	Gm14230
	3.07607	3.47459	0.398512	Mir709
	4.15138	4.54986	0.398489	Traj16
	3.76616	4.1645	0.398344	Dmbx1
	4.4961	4.89424	0.398136	Gm11978
	3.32054	3.71854	0.397999	Scgb1b20
	9.14972	9.54772	0.397993	Sprr2a3
	2.65787	3.05573	0.397866	Hbb-bt
	4.53659	4.93435	0.397757	6430562O15Rik
	2.34443	2.74193	0.397491	Pydc3
	5.25177	5.64898	0.397219	Cfi
	3.69536	4.09257	0.397218	Irx6
	2.63968	3.03683	0.397148	Gm24037
	3.90804	4.30493	0.39689	LOC105242925
	3.85964	4.25653	0.396889	Slfn3
	4.41145	4.80833	0.396888	Adamts7
	4.92894	5.32574	0.396795	Tcrb-J
	7.06912	7.46582	0.396706	Ecd
	3.42999	3.82623	0.39624	4931406G06Rik
	5.40041	5.79658	0.396166	Avil
	2.30726	2.703	0.395732	Gm23200
	4.75453	5.15013	0.395597	Mir877
	4.00267	4.39807	0.395398	Lrfn1
	3.42055	3.81579	0.395244	A630038E17Rik
	6.49389	6.88894	0.395048	Gstm1
	5.35787	5.75263	0.394767	Saa3
	3.6702	4.06489	0.394685	4930520O04Rik
	3.6096	4.00427	0.394677	Olfr95
	3.46883	3.8633	0.394468	Banf2os
	5.94221	6.33666	0.394452	Slc1a4
	6.0579	6.45216	0.394258	Ddx51
	5.0495	5.44374	0.394243	Sp4
	11.0342	11.4284	0.39423	Ighv1-34
	3.67716	4.07105	0.393887	1700021A07Rik
	1.92939	2.32322	0.393831	Gm26131
	2.24918	2.64273	0.393545	Gm12789
	6.18128	6.57475	0.393468	Rassf2
	3.60848	4.00186	0.39338	Gm24403
	5.2626	5.65596	0.393358	Tmem241
	2.18778	2.58085	0.393068	Trav6d-4
	4.73405	5.12695	0.392897	Etv3l
	2.03128	2.42393	0.39265	Cyp3a16
	6.46689	6.85932	0.39243	Scube1
	4.6273	5.0197	0.392403	LOC105244151
	3.34983	3.74184	0.392011	Kcnab3
	3.78906	4.18095	0.391889	Zbtb3
	6.53191	6.92378	0.391865	Irgm2
	4.7513	5.14303	0.391728	Mir215
	5.94336	6.33502	0.391655	Med28
	3.56109	3.95265	0.39156	Btbd19
	2.52892	2.92026	0.391345	4932429P05Rik
	2.86775	3.25887	0.391125	Olfr139
	2.63504	3.02617	0.391124	Gzmg
	2.18074	2.57186	0.391124	Sgol2b
	3.11468	3.50551	0.390828	E030019B13Rik
	2.57436	2.96497	0.390618	Gm10160
	6.42533	6.81572	0.390391	Cd72
	5.03508	5.42544	0.390357	Neurog2
	4.34418	4.73449	0.39031	Itgb8
	5.42971	5.81998	0.390269	Ppp2r3d
	4.86001	5.24964	0.389625	Gm17234
	3.60484	3.99397	0.389135	Gm21319
	6.74339	7.13246	0.389071	Celsr1
	2.10657	2.49561	0.389035	Gm23299
	4.88381	5.27219	0.388382	Cntnap1
	3.46746	3.85584	0.388382	Scara5
	3.59503	3.98319	0.38816	Mir103-2
	3.85097	4.239	0.388034	Erich3
	4.77364	5.16165	0.388008	Gm26014
	3.92551	4.3134	0.387892	Gm16524
	2.98567	3.37357	0.387892	Spic
	3.1623	3.55019	0.387892	Gm23111
	4.08052	4.46841	0.387892	Gm23723
	2.98512	3.37301	0.387892	Nlrp5
	4.12547	4.51336	0.387891	Cd209a
	2.81874	3.2065	0.387761	Mir30c-1
	5.27874	5.66643	0.387682	Rilpl2
	2.88944	3.27689	0.387452	Olfr92
	3.64207	4.02952	0.387451	Mettl25
	3.51626	3.90371	0.387451	Ttc26
	2.20792	2.59537	0.387451	Gm24880
	2.69977	3.08721	0.387437	1700057G04Rik
	3.36215	3.74926	0.387108	Ly6i
	3.38769	3.77468	0.386996	Gm15850
	7.75291	8.13978	0.386875	Pomp
	4.10051	4.48735	0.38685	1700001O22Rik
	3.08256	3.46938	0.386814	Amtn
	3.55994	3.94676	0.386814	Gm14508
	2.28009	2.66691	0.386814	n-R5s85
	4.35033	4.73715	0.386814	Gpr119
	2.49159	2.8784	0.386814	Mir20b
	2.58863	2.97544	0.386813	Vmn1r57
	4.21377	4.60057	0.386804	Cfap73
	4.18678	4.57358	0.386803	4930583K01Rik
	2.59684	2.98339	0.386548	Gm3376
	3.66274	4.04925	0.386513	1700067G17Rik
	6.11576	6.50221	0.386458	S1pr1
	5.4505	5.83693	0.386428	Bivm
	5.73194	6.11829	0.386358	Sdhaf1
	7.47001	7.85627	0.386259	Defa25
	4.68554	5.07172	0.386187	Igkv1-131
	7.58217	7.96834	0.386176	Gm7551
	3.43784	3.82396	0.386125	Gm10242
	6.31156	6.69765	0.386096	Tufm
	2.02757	2.41357	0.385994	Krtap4-2
	2.2817	2.6677	0.385993	Slc22a28
	2.50211	2.8881	0.385991	Cyp2c66
	3.17001	3.55572	0.38571	Gm24775
	3.37944	3.76509	0.385649	Ube2d4
	5.94827	6.33385	0.385575	Gm15658
	4.18739	4.57297	0.385575	Gm22713
	4.32473	4.7103	0.385575	Wasf3
	3.25066	3.63624	0.385575	Vmn1r111
	3.25066	3.63624	0.385575	Vmn1r131
	3.25066	3.63624	0.385575	Vmn1r131
	3.25066	3.63624	0.385575	Vmn1r131
	2.98698	3.37255	0.385574	Gm11535
	2.84275	3.22833	0.385574	Gm13837
	2.89043	3.2759	0.38547	Dmgdh
	1.61799	2.00344	0.385457	Gm25684
	4.12577	4.51116	0.385395	Olfr1359
	4.79948	5.18487	0.385395	Il2ra
	4.48685	4.87225	0.385395	Negr1
	2.77543	3.16082	0.385394	Vmn1r188
	2.93627	3.32167	0.385394	Reg3d
	5.61555	6.00085	0.385303	Ttc36
	2.10258	2.48778	0.385207	Mir216a
	3.13239	3.51759	0.385207	Unc45bos
	3.61923	4.00432	0.385089	Adra2c
	4.40047	4.78548	0.385012	Lonrf1
	2.85415	3.23915	0.385002	Dtnbos
	5.50821	5.89314	0.384936	Rybp-ps
	4.68964	5.07443	0.384786	Ms4a6b
	10.1563	10.5407	0.38448	Gda
	6.12059	6.50506	0.384472	Gpr155
	8.30903	8.69322	0.384189	Pla2g2a
	3.56581	3.94998	0.384175	4933413G19Rik
	2.27887	2.66304	0.384175	4933416I08Rik
	5.66849	6.0524	0.383907	Hspa2
	2.69414	3.078	0.383859	Gm24241
	5.82457	6.20818	0.383611	Gm24613
	3.27478	3.65819	0.383409	Gm13496
	3.14504	3.52839	0.383352	Etnk2
	11.1081	11.4911	0.38308	AY761184
	4.80025	5.1827	0.382452	Srms
	3.51886	3.90112	0.382258	Hipk4
	4.63115	5.01341	0.382257	Gm24900
	4.49958	4.88176	0.382186	Krt32
	6.15747	6.53937	0.381893	Zfp691
	6.17388	6.5557	0.381818	Orai1
	2.46023	2.84191	0.381676	Vmn1r18
	2.5733	2.95494	0.38164	Fpr-rs3
	1.81858	2.2002	0.381614	Gm22069
	6.85129	7.23272	0.381431	Elmo2
	4.94677	5.3281	0.381321	Csrnp1
	2.59016	2.97141	0.381244	Smcp
	7.74649	8.12754	0.381052	Il18
	3.24199	3.62292	0.38093	Krt83
	5.75788	6.13881	0.38093	Zfp958
	3.63076	4.01166	0.3809	Il12rb2
	2.32041	2.7012	0.380789	Gm26344
	7.08699	7.46753	0.380544	Zfp960
	3.5788	3.95919	0.380393	Gm16343
	6.35629	6.73646	0.380173	Gm25633
	5.48483	5.86496	0.380136	Nkg7
	9.54431	9.92443	0.380121	Plb1
	1.72108	2.10091	0.379829	Gm22149
	2.34625	2.72591	0.379654	Krtap19-9b
	3.74768	4.12732	0.379639	1110006O24Rik
	2.50709	2.88673	0.379638	Gm25214
	3.08485	3.46442	0.379577	Gm16337
	5.61529	5.99485	0.379558	Pitpnm2
	3.63255	4.01194	0.379396	Gm12592
	3.11357	3.49294	0.37937	Trav19
	8.45569	8.83499	0.379307	Ppt1
	6.22456	6.60352	0.378963	Gm22932
	3.02895	3.40779	0.378836	Gm25166
	4.13	4.50883	0.378836	LOC101055758
	4.32014	4.69898	0.378835	Gm2666
	2.69022	3.06888	0.378668	Gm23614
	8.75916	9.13771	0.378551	Fam3b
	4.37075	3.99357	-0.377177	Pla2g4b
	4.4488	4.07142	-0.377386	Prkd1
	5.49719	5.11977	-0.377419	E2f1
	2.80962	2.43215	-0.377468	Gm12949
	2.57846	2.20094	-0.377515	Traj59
	4.91167	4.53414	-0.377528	Tert
	4.75739	4.3797	-0.377688	Msl3l2
	3.45085	3.07309	-0.377759	Gm20485
	3.28546	2.90769	-0.377768	1700109G15Rik
	5.06782	4.69001	-0.377809	Gfap
	2.51254	2.13472	-0.377822	Olfr385
	3.17841	2.80057	-0.377834	Slamf6
	3.69242	3.31458	-0.377847	Olfr284
	6.26076	5.8828	-0.377956	Tmc6
	5.17899	4.80094	-0.378046	Trim23
	5.87018	5.49194	-0.378242	Aspm
	3.15614	2.77775	-0.37839	Actl9
	3.5718	3.19334	-0.378462	Spink8
	6.95042	6.57191	-0.378512	Fam109a
	5.97072	5.5922	-0.378523	Slfn8
	3.52837	3.14976	-0.378616	Gm12272
	4.16746	3.78882	-0.378642	Gm8705
	2.60578	2.22696	-0.378819	Vmn1r122
	3.46181	3.08295	-0.378854	Gm23467
	5.4515	5.07262	-0.378878	Esyt3
	3.39538	3.01636	-0.37902	Gm2832
	4.90772	4.52868	-0.379034	Gm5388
	3.74283	3.36364	-0.379194	Spink7
	3.20115	2.82172	-0.37943	4930471D02Rik
	2.42845	2.04902	-0.379434	Olfr1022
	4.68493	4.30549	-0.379442	Lzts1
	5.04255	4.66303	-0.379513	Gm11712
	4.06226	3.68267	-0.37959	1700026J14Rik
	2.57413	2.19449	-0.379638	Akr1c6
	3.07926	2.69962	-0.379639	Gm23431
	3.87629	3.49653	-0.379764	LOC102637484
	5.13884	4.75904	-0.379801	Ngfr
	3.34218	2.96234	-0.379841	Rpl7a-ps8
	5.17183	4.79191	-0.379916	Magohb
	2.24069	1.8605	-0.380189	Vmn1r115
	7.05371	6.67352	-0.380194	Ppp1r12c
	3.42792	3.04759	-0.380324	Rps28
	2.44449	2.06388	-0.380609	Lce1g
	4.01513	3.6342	-0.38093	Park2
	4.03532	3.65439	-0.38093	LOC105244530
	5.65545	5.27452	-0.380931	Gm23192
	3.75958	3.37857	-0.381008	AW822252
	3.9784	3.59739	-0.38101	Btg1-ps1
	2.81899	2.43797	-0.381018	Gm14114
	8.1798	7.79875	-0.381047	Smim22
	3.45	3.06895	-0.381047	BC046251
	9.25365	8.87254	-0.381111	Cyp4f40
	5.95769	5.57651	-0.381175	Ttll10
	2.60389	2.22265	-0.381241	Gm20934
	10.3684	9.98693	-0.381427	Gm8979
	6.19286	5.81134	-0.381523	Mir324
	2.53649	2.15476	-0.381724	Gm15680
	2.40393	2.02215	-0.381777	Mir133a-1
	4.79616	4.41437	-0.381794	Sytl3
	3.82376	3.44197	-0.381794	Gm22765
	2.8275	2.44533	-0.382169	Trav6-3
	3.71371	3.33145	-0.382258	5330438D12Rik
	4.14314	3.76088	-0.382258	Odf4
	4.13349	3.75123	-0.382258	Efhb
	2.99933	2.61707	-0.382258	2210414B05Rik
	3.08256	2.70019	-0.382375	4930554G24Rik
	2.40634	2.02396	-0.382375	Gm23340
	4.21664	3.83427	-0.382375	Olfr535
	4.19649	3.81412	-0.382375	Gm21136
	4.26027	3.87789	-0.382375	Gm15197
	2.98027	2.59789	-0.382376	Olfr382
	2.6216	2.23922	-0.382376	Gm4557
	4.86272	4.48034	-0.382376	Irx3
	3.39322	3.01078	-0.382435	Gm38402
	4.06234	3.67955	-0.382792	n-R5s192
	4.64562	4.26259	-0.383035	Tmem210
	6.14299	5.75975	-0.383245	Dcun1d3
	4.7426	4.35929	-0.383312	E130018O15Rik
	5.12156	4.73821	-0.383345	Gm20457
	6.66248	6.27913	-0.383348	Akap7
	4.00414	3.62076	-0.383383	Onecut2
	3.28071	2.89711	-0.383595	4930469K13Rik
	2.91126	2.52761	-0.38365	Vmn2r109
	4.57662	4.19276	-0.383865	Gm7134
	4.91299	4.5289	-0.384093	1810012K08Rik
	4.13507	3.75095	-0.384128	Gm22536
	5.10056	4.71643	-0.384129	Gm16153
	3.69969	3.31552	-0.384175	Gm22446
	5.10873	4.72455	-0.384175	Gm11646
	2.66846	2.28429	-0.384175	Gm22385
	4.74362	4.35944	-0.384175	Hrasls
	3.56394	3.17976	-0.384175	Mrgprh
	2.33379	1.94962	-0.384175	Vmn2r95
	5.98112	5.59695	-0.384175	Slc2a10
	3.56394	3.17976	-0.384175	Mrgpra2b
	3.56624	3.18207	-0.384176	Sfmbt2
	5.09144	4.70727	-0.384176	Tcf23
	4.73773	4.35352	-0.384209	Gm19639
	4.10748	3.72314	-0.384339	Gm26753
	5.68037	5.29578	-0.384589	Gm38438
	5.02728	4.64267	-0.384606	Gm22597
	6.73432	6.34966	-0.384661	2020-03-02
	6.84144	6.45669	-0.384748	Gm26216
	3.5177	3.13276	-0.384935	Gm2927
	5.18964	4.80466	-0.384983	Pinlyp
	7.00942	6.6244	-0.385013	Gm22581
	4.84169	4.45647	-0.385215	Gm13097
	4.37934	3.99398	-0.385364	Gm10069
	3.491	3.10561	-0.385392	Gm25996
	4.23768	3.85229	-0.385394	Tg
	4.51116	4.12577	-0.385395	Gm22811
	4.51116	4.12577	-0.385395	Tgm3
	4.59987	4.21448	-0.385395	Gm10762
	3.50211	3.11671	-0.385395	Cpa3
	5.33316	4.94769	-0.385471	D130058E05Rik
	5.64314	5.25761	-0.385528	Zfp612
	3.86111	3.47554	-0.385574	1600014C23Rik
	3.8671	3.48152	-0.385574	A630031M04Rik
	4.54656	4.16099	-0.385574	1700025M24Rik
	4.07074	3.68516	-0.385574	Defb33
	3.3722	2.98662	-0.385575	Mdga2
	2.48124	2.09567	-0.385575	Trav5-1
	3.61426	3.22868	-0.385575	Cyp4a31
	9.23602	8.8503	-0.385727	Neat1
	2.53769	2.1518	-0.385888	Gm20172
	5.84601	5.46005	-0.385955	2310007B03Rik
	4.73344	4.34741	-0.386033	Gm24671
	2.69882	2.31263	-0.386194	Gm22213
	3.46983	3.08356	-0.386266	Gm23887
	5.74527	5.35891	-0.386355	Pkn3
	2.41992	2.03339	-0.386534	Gm23763
	7.71413	7.3274	-0.386731	Fos
	3.49255	3.10575	-0.386803	Gm14379
	3.46938	3.08256	-0.386814	Abhd12b
	3.25672	2.86991	-0.386814	Gm25200
	4.63882	4.25197	-0.38685	Gm16287
	4.47718	4.09023	-0.386959	Dnase1l2
	4.03811	3.651	-0.387114	Dsg1b
	4.01672	3.62942	-0.387302	Ptgs2os2
	5.24658	4.85913	-0.387451	Gm11684
	2.97127	2.58382	-0.387451	Traj45
	5.82383	5.43638	-0.387451	Chrm1
	3.37313	2.98568	-0.387451	1200007C13Rik
	2.94449	2.55704	-0.387451	Vmn1r24
	4.61501	4.22756	-0.387451	Fam198a
	3.27689	2.88944	-0.387452	Acnat2
	5.67286	5.28524	-0.387614	Gm22226
	3.73163	3.34374	-0.387891	Prss52
	3.74486	3.35697	-0.387892	Tmem194
	4.86504	4.47715	-0.387892	Trav4d-3
	2.98813	2.60024	-0.387892	Olfr109
	6.76967	6.38178	-0.387892	Gm28309
	4.41652	4.02863	-0.387892	Wnt7a
	3.37357	2.98567	-0.387892	Gm25852
	3.37357	2.98567	-0.387892	4933405L10Rik
	5.70537	5.31731	-0.388064	Itpka
	4.41289	4.02441	-0.388481	Gm15663
	3.75661	3.36799	-0.388626	Cfap206
	4.0797	3.69096	-0.388736	Zfp867
	3.13529	2.74651	-0.388785	Gm22942
	3.09453	2.7051	-0.389429	9630001P10Rik
	6.89683	6.50735	-0.389477	Ngef
	3.9614	3.57191	-0.389493	Gm26632
	2.52534	2.13578	-0.389558	Vmn1r30
	4.56665	4.17701	-0.389647	Trbj2-6
	2.62125	2.23145	-0.389795	Gm5570
	4.21205	3.82213	-0.38992	Foxn1
	3.86518	3.4752	-0.389978	Gm14744
	5.62433	5.23429	-0.390047	Fam53a
	3.56183	3.17169	-0.390135	Rnf212
	2.53411	2.1436	-0.390509	Meiob
	5.32881	4.93828	-0.390534	Ipmk
	8.44905	8.05833	-0.390713	Fabp3
	2.78935	2.39822	-0.391125	Gm25950
	3.2138	2.82267	-0.391125	Gm12862
	4.26384	3.87271	-0.391125	Gm24902
	6.92755	6.53635	-0.391201	Hbegf
	5.8102	5.41895	-0.391252	Ppl
	3.92086	3.52956	-0.391296	Ntrk2
	4.74503	4.35357	-0.391456	Frmpd1
	4.92973	4.5382	-0.391531	4931406H21Rik
	4.83708	4.4455	-0.391574	C1rb
	3.00889	2.61703	-0.391863	Krtap4-7
	4.50057	4.10868	-0.391888	Chil6
	4.5858	4.19378	-0.392016	4732416N19Rik
	2.59767	2.20561	-0.392057	Gm26903
	6.49636	6.10395	-0.39241	Kdm4b
	6.32761	5.93438	-0.393228	Kif22
	2.743	2.34949	-0.393503	Gm21190
	3.15304	2.75925	-0.393791	Vmn2r59
	4.68621	4.2924	-0.393809	Slc23a3
	4.31063	3.91673	-0.393899	Mrps18c
	2.47167	2.07766	-0.394007	Gm25316
	5.35376	4.95909	-0.394666	Mir598
	3.58607	3.19127	-0.394802	Hcrtr2
	4.3111	3.91602	-0.395084	n-R5s76
	6.57682	6.18174	-0.395086	Rnf11
	3.46382	3.0685	-0.395323	Rhox2h
	4.14886	3.75345	-0.395412	Grin2a
	4.84204	4.44637	-0.395674	Gm25510
	5.34487	4.94898	-0.395894	Gm11696
	3.66702	3.27049	-0.396528	n-R5s40
	3.70587	3.30934	-0.396528	Fndc7
	4.08134	3.68481	-0.396528	LOC102634683
	5.21689	4.82033	-0.396558	Gm26519
	3.91987	3.52331	-0.396559	Rcor2
	3.6672	3.27031	-0.39689	Hsd3b4
	3.6672	3.27031	-0.39689	Hsd3b4
	4.49645	4.0994	-0.397051	Ugt2b36
	3.66353	3.26631	-0.397218	Cela3a
	3.85529	3.45806	-0.397232	Sema3d
	3.12104	2.72365	-0.397389	LOC102634314
	4.04418	3.64674	-0.397438	LOC102634058
	5.21154	4.81405	-0.39749	Zan
	2.99293	2.59544	-0.397491	Gm27490
	4.60592	4.20843	-0.397492	Gm22775
	2.85414	2.4564	-0.397736	Gm2027
	2.29813	1.90037	-0.397757	Olfr1281
	10.3335	9.93559	-0.397943	Ighv1-69
	8.59285	8.19454	-0.398308	Cyp2s1
	4.98813	4.58932	-0.398808	Gm3086
	3.22693	2.82811	-0.398816	9230102O04Rik
	2.86393	2.46505	-0.398881	Gm21380
	4.7311	4.33203	-0.399064	Gm26516
	5.08051	4.68124	-0.399273	Trim68
	3.55624	3.15689	-0.399353	Gm20337
	3.87401	3.47461	-0.399399	Rpl5-ps2
	4.88727	4.48787	-0.399399	Gm42371
	5.93187	5.53236	-0.399511	Atp5s
	4.06322	3.66369	-0.399534	Trp53rkb
	3.26201	2.86221	-0.399804	Gm23960
	3.77436	3.37455	-0.399804	Gm26487
	2.4588	2.05897	-0.39984	Vmn1r219
	4.24752	3.84768	-0.39984	Hecw1
	3.17405	2.7742	-0.39984	A630010A05Rik
	3.04797	2.64813	-0.39984	Krtap22-2
	2.67342	2.27358	-0.39984	Gm26262
	2.01943	1.61959	-0.39984	Gm23043
	3.92769	3.52785	-0.39984	Trpv6
	2.21839	1.81855	-0.39984	Ceacam13
	5.7601	5.36026	-0.39984	Klk1b11
	2.54735	2.14751	-0.39984	Vmn1r58
	4.58734	4.1875	-0.39984	Gm32497
	3.8526	3.45275	-0.399841	Gm26187
	2.62834	2.2285	-0.399841	Vmn1r201
	3.37711	2.97727	-0.399841	Gm26395
	2.12636	1.72652	-0.399841	Vmn2r116
	2.33593	1.93608	-0.399841	Gm24099
	4.82475	4.42491	-0.399841	Cxx1c
	8.14516	7.74524	-0.399919	LOC101056074
	3.63242	3.2325	-0.399919	Ccdc54
	3.37817	2.97825	-0.399919	Olfr1272
	2.38744	1.98713	-0.400305	n-R5s30
	4.95756	4.55702	-0.40054	Rftn2
	3.42792	3.02713	-0.400798	Serpina12
	3.20328	2.80248	-0.400799	Gjb6
	4.0362	3.6354	-0.400799	Olfr693
	6.22201	5.82121	-0.400799	Zbtb38
	3.74983	3.34903	-0.4008	4930596I21Rik
	4.18555	3.7846	-0.400956	Gm15523
	2.73912	2.33803	-0.401084	Gm24136
	5.54662	5.14545	-0.401171	Mrpl57
	3.51266	3.11144	-0.401221	S100a3
	5.31202	4.91079	-0.401235	Plin1
	4.15263	3.75139	-0.401237	C130036L24Rik
	5.64038	5.23906	-0.40132	Mmd
	3.93928	3.53775	-0.401531	LOC105247529
	5.14233	4.74026	-0.402073	Tmprss3
	6.11309	5.7104	-0.402693	Spdl1
	3.8673	3.4646	-0.402693	Lyzl4os
	5.49506	5.09228	-0.402783	Nod1
	2.28213	1.87915	-0.402976	Gm7713
	2.20396	1.80098	-0.402976	Mir463
	10.2029	9.79988	-0.403035	Gm8989
	2.56296	2.1599	-0.40306	Scgb2b27
	3.57776	3.17457	-0.403183	Mir218-2
	5.7036	5.30041	-0.403192	4731419I09Rik
	3.94301	3.53976	-0.40325	Hfe2
	4.3412	3.93792	-0.403281	Mir1927
	5.19211	4.78873	-0.403376	Ccdc9
	3.07985	2.67622	-0.403631	Gm26868
	3.66277	3.25905	-0.403714	Gm20526
	3.42949	3.02556	-0.403932	Krt74
	6.8812	6.4772	-0.404006	Hist1h1b
	5.21075	4.80664	-0.404111	9430015G10Rik
	3.54103	3.1369	-0.404126	Mrgpra2a
	5.50213	5.09795	-0.404179	Gm10007
	3.81527	3.41091	-0.404358	Olfr1339
	4.81257	4.40818	-0.404396	Rpl41
	3.93049	3.52593	-0.404564	Pip5kl1
	3.78037	3.37577	-0.4046	Prrt3
	3.35924	2.95461	-0.404628	1810020O05Rik
	6.11743	5.71278	-0.404648	2700081O15Rik
	2.83955	2.43469	-0.404857	Gm25436
	4.31867	3.91363	-0.405042	Gm11655
	2.72161	2.31653	-0.405084	Olfr380
	2.27551	1.87039	-0.40512	Gm24467
	6.81852	6.41292	-0.405606	4930527J03Rik
	3.42857	3.02292	-0.405645	Gm4567
	2.19551	1.78982	-0.40569	Gm22528
	4.44602	4.04024	-0.405786	B3gat2
	5.7813	5.37549	-0.405809	Smoc1
	5.54648	5.14065	-0.405832	LOC102640779
	3.58325	3.17736	-0.405894	Zfp879
	5.40763	5.00163	-0.406001	Peg12
	5.57199	5.16582	-0.406171	Syp
	3.09415	2.68793	-0.406216	Lyrm7os
	5.29769	4.8913	-0.406392	Arhgap23
	6.82199	6.41558	-0.406407	Erich4
	4.23342	3.82682	-0.406606	Pced1b
	4.461	4.05439	-0.406615	Rpl6
	5.73653	5.32987	-0.406653	Psd
	2.95677	2.55007	-0.406703	Ssxb1
	5.66762	5.2606	-0.407025	Rhox7a
	4.28056	3.87336	-0.407198	Gm12580
	3.00791	2.59997	-0.407936	Gm24736
	2.94191	2.53333	-0.408585	Zik1
	6.09885	5.69004	-0.408809	Edn2
	2.58674	2.17781	-0.408933	Gm24561
	2.55791	2.14883	-0.409072	Gm22796
	7.16213	6.75299	-0.409141	Nqo1
	7.91734	7.50805	-0.409294	Gm3776
	3.79584	3.38641	-0.409427	1700060C16Rik
	6.97759	6.568	-0.40959	Igkv6-23
	8.40564	7.99591	-0.409733	1810065E05Rik
	5.01872	4.60892	-0.409792	Gdpd3
	4.38709	3.97723	-0.409867	Gm22952
	2.97912	2.56924	-0.409874	Olfr794
	2.59331	2.18344	-0.409875	Gm6600
	2.63336	2.22349	-0.409875	Gm22229
	2.9916	2.58162	-0.409981	Zfp273
	4.342	3.93194	-0.410053	Dhrs13os
	3.44147	3.0311	-0.410369	Ly6g
	2.58376	2.17334	-0.410415	Vmn2r8
	2.8367	2.42618	-0.410521	9230109A22Rik
	6.45852	6.048	-0.410522	Rpl21
	3.94977	3.53915	-0.410617	Krtdap
	4.14776	3.73697	-0.410783	Krt33b
	3.58096	3.16995	-0.411014	Gm20877
	3.58096	3.16995	-0.411014	Gm20877
	5.24652	4.8355	-0.411022	Gamt
	5.23249	4.82141	-0.411081	Gm22916
	4.47139	4.06022	-0.411165	2500004C02Rik
	4.94169	4.53043	-0.411256	Msmp
	2.46461	2.05316	-0.411449	Gm23274
	3.17668	2.76523	-0.411449	Gm10509
	3.98487	3.57342	-0.411449	Rom1
	2.93483	2.52338	-0.411449	Vmn1r73
	2.70488	2.29343	-0.411449	Vmn1r89
	2.38102	1.96958	-0.411449	Vmn2r44
	4.69217	4.28073	-0.411449	Gm25606
	2.09813	1.68667	-0.41145	Gm25652
	2.42087	2.00942	-0.41145	Vmn1r72
	2.82408	2.41263	-0.41145	Olfr545
	3.19198	2.78046	-0.411513	Med9os
	4.04139	3.62958	-0.41181	Magix
	4.33306	3.92109	-0.41197	Gm14635
	3.5742	3.16221	-0.411993	Gm24615
	3.07597	2.66382	-0.412146	Gm25422
	7.07695	6.6645	-0.412454	Snora47
	4.98156	4.56907	-0.412489	Gm13446
	2.81602	2.40352	-0.412498	Gm7168
	8.27439	7.86165	-0.412735	Gsdmc4
	2.53143	2.11835	-0.413081	Gm26748
	2.90884	2.49566	-0.413184	Lalba
	8.65359	8.24031	-0.413284	Ighv1-5
	5.56058	5.14703	-0.413557	Rapgef3
	3.63528	3.22133	-0.413949	Adam4
	2.90432	2.49037	-0.413952	Gm23479
	2.7902	2.37601	-0.414186	4930429F24Rik
	3.05872	2.64451	-0.414204	Clec2g
	4.33911	3.92488	-0.414222	Gm22840
	5.45688	5.04255	-0.414332	Ccr7
	7.095	6.68057	-0.414423	Mir143hg
	7.19759	6.78308	-0.414507	Hdgfrp2
	2.62348	2.20857	-0.414915	Olfr1418
	4.9765	4.56143	-0.415069	Tmem9
	3.64836	3.2332	-0.415168	Klf1
	2.46583	2.05066	-0.415168	n-R5s9
	3.71519	3.30002	-0.415169	E030025P04Rik
	2.64431	2.22914	-0.415169	Olfr183
	2.37543	1.96026	-0.415169	Gm13575
	2.64431	2.22914	-0.415169	Gm34335
	2.51466	2.09943	-0.415225	Spinkl
	3.78138	3.36616	-0.415225	Igkv1-132
	4.03596	3.62026	-0.415695	Cep112
	4.50188	4.08598	-0.415902	Gm20597
	10.9264	10.5104	-0.41598	Pmp22
	2.97554	2.55902	-0.416526	Gm23184
	4.15035	3.73382	-0.41653	LOC102636664
	4.61997	4.20328	-0.416686	Fthl17b
	2.73724	2.32049	-0.416746	Gm12600
	4.12825	3.71145	-0.416797	3110002H16Rik
	4.8375	4.4206	-0.416906	P2rx5
	3.77239	3.35548	-0.416906	Atf7ip2
	2.35016	1.93325	-0.416907	Mageb18
	7.90943	7.49235	-0.417079	Ano7
	6.30283	5.88568	-0.417151	Nop56
	7.32236	6.90509	-0.417274	Cdc42ep5
	4.84197	4.42464	-0.417333	Gm24475
	5.13521	4.71787	-0.417333	Grin2d
	4.01316	3.5957	-0.417455	Fam118a
	8.1435	7.72604	-0.417457	Pgap1
	4.43484	4.01702	-0.41782	Gm22115
	4.43484	4.01702	-0.41782	Gm22115
	2.26158	1.84345	-0.418135	Gm26255
	4.92503	4.5069	-0.418135	Gm4651
	4.21919	3.80105	-0.418135	9330179D12Rik
	3.33804	2.9199	-0.418136	Gpr158
	3.99808	3.57994	-0.418136	Gm15489
	3.7917	3.37357	-0.418136	Mir26a-1
	5.35127	4.93304	-0.418228	Gm26015
	3.73985	3.32147	-0.418378	Angpt2
	3.49365	3.07524	-0.418409	Gm23041
	2.29361	1.87463	-0.418976	Gm25659
	4.65496	4.23583	-0.419129	Gm14573
	4.17626	3.7568	-0.419454	Kcna6
	3.05537	2.63587	-0.419502	Rps15a-ps4
	5.58152	5.16188	-0.419635	Gm24096
	5.43018	5.01049	-0.41968	Gm22188
	3.20576	2.78595	-0.419805	Olfr191
	7.97696	7.5571	-0.419869	Cyp2j6
	5.33415	4.91426	-0.419894	Hoxb3
	5.60579	5.18574	-0.420048	Ptger3
	4.07454	3.65448	-0.420065	Gm26735
	3.13212	2.71205	-0.420065	Slc44a5
	3.25309	2.83302	-0.420065	Ceacam12
	3.07862	2.65856	-0.420066	Trav21-dv12
	2.47254	2.05247	-0.420066	Gm23078
	4.57152	4.15146	-0.420066	Kcnn2
	3.78266	3.3626	-0.420066	Gnal
	2.8174	2.39733	-0.420066	LOC105247533
	3.03746	2.61739	-0.420066	n-R5s97
	3.43319	3.01313	-0.420066	Homer3
	2.47254	2.05247	-0.420066	Olfr883
	4.89615	4.47592	-0.420229	Gm10535
	8.34299	7.92263	-0.420364	Slc16a5
	5.6923	5.27191	-0.42039	Sgsm2
	3.7081	3.28758	-0.420519	Gm12679
	2.28505	1.86419	-0.420864	Gm6729
	2.10398	1.68299	-0.420983	Vmn1r37
	4.74013	4.31887	-0.421256	Klk8
	4.83025	4.40852	-0.421728	Gm13096
	5.58637	5.16443	-0.421946	Zfp949
	6.10335	5.68086	-0.422493	Glrx3
	2.94045	2.51776	-0.422689	Olfr414
	3.00631	2.58332	-0.422986	Gm24321
	2.58782	2.16484	-0.422986	Gm10037
	3.16982	2.74683	-0.422986	Ifit3b
	3.29466	2.87168	-0.422986	Mccc1os
	3.45744	3.03445	-0.422987	Gm12195
	5.6767	5.25368	-0.423026	E430018J23Rik
	3.7807	3.35766	-0.423042	Trim43a
	3.48424	3.06117	-0.423068	Gm25612
	2.55489	2.13171	-0.423186	Vmn1r181
	5.17663	4.75345	-0.423186	Ing2
	3.34337	2.92018	-0.423187	Gm11986
	3.95977	3.53658	-0.423187	F830016B08Rik
	2.72365	2.30046	-0.423187	Pramef17
	4.37482	3.95163	-0.423187	Clec9a
	2.72654	2.30333	-0.423212	Gm10112
[truncated: 1,069 more rows]
