# Supplementary material for: Effects of β-glucan Rich Barley Flour on Glucose and Lipid Metabolism in the Ileum, Liver, and Adipose Tissues of High-Fat Diet Induced-Obesity Model Male Mice Analyzed by DNA Microarray
Source: Nutrients. 2020 Nov 19;12(11):3546. doi: 10.3390/nu12113546 (PMC7699600; doi:10.3390/nu12113546)
Supplement: Supplementary file 1 [file nutrients-12-03546-s001.zip › Table S3.xlsx]

## Sheet: Table S3
	Table S3. Differentially expressed genes in the liver by microarray analysis.
	Control	BF	Log Ratio	Gene Symbol
	4.13139	6.26628	2.13488	Obp2a
	1.91915	3.76847	1.84932	1500012F01Rik
	3.64067	5.43003	1.78936	Snord72
	4.58897	6.25797	1.669	Gm13251
	2.4687	4.04644	1.57774	Snord37
	2.47496	3.97611	1.50116	Gm22565
	1.61329	3.0698	1.45651	Mirlet7c-2
	3.48412	4.9096	1.42548	Defa21
	2.70073	4.11731	1.41658	Gm26343
	5.22385	6.62169	1.39784	Snord42b
	3.82168	5.21615	1.39447	Gm22039
	2.28416	3.66996	1.3858	Gm12669
	4.80255	6.15222	1.34967	Cxcl13
	2.31321	3.65973	1.34652	Gm22973
	3.52558	4.84064	1.31506	Rps19-ps3
	2.96217	4.27588	1.3137	Pin1
	1.53168	2.83891	1.30723	Gm22188
	2.7423	4.01225	1.26995	Gm9116
	2.49032	3.73379	1.24346	Gm25014
	1.37001	2.60843	1.23842	Mir335
	2.74386	3.9356	1.19173	Traj57
	2.24817	3.42339	1.17522	Olfr763
	1.99101	3.16479	1.17378	Mup5
	4.92099	6.0912	1.1702	Marco
	6.84741	8.00514	1.15773	Lyz2
	8.746	9.89696	1.15096	Hsd17b6
	2.9273	4.06498	1.13768	Vmn2r41
	2.75628	3.87565	1.11937	Taf1d
	1.69545	2.78908	1.09363	Gm24555
	2.48496	3.56935	1.08439	Sult2a4
	2.75938	3.83593	1.07655	Gm25401
	1.53723	2.61237	1.07514	Pramef25
	4.45431	5.50809	1.05378	Rpp40
	3.54634	4.59413	1.04779	BC020402
	8.52397	9.56643	1.04246	Snord49b
	1.62411	2.65243	1.02831	Gm22294
	5.68056	6.69886	1.01829	Ces2c
	7.56375	8.58018	1.01642	Gsta4
	2.74655	3.74364	0.997085	Tmem181c-ps
	3.07034	4.06491	0.994578	Iglc3
	3.28305	4.27639	0.993342	1190007I07Rik
	2.88885	3.88028	0.991435	n-R5s183
	3.45095	4.42069	0.969744	Cldn5
	3.0773	4.04575	0.96844	Snord85
	2.336	3.30444	0.968439	Gm5154
	1.83115	2.79833	0.967188	Gm5347
	2.13989	3.10229	0.962398	Gm23538
	2.70651	3.66715	0.960636	Ighv1-9
	4.90953	5.8509	0.94137	Rps13
	3.78643	4.72339	0.936957	2610044O15Rik8
	1.83452	2.76558	0.931058	Olfr1166
	7.46077	8.39087	0.930103	1110038B12Rik
	2.1069	3.03511	0.928213	Zfp455
	4.72962	5.65489	0.925273	Gm2036
	3.58291	4.50659	0.923677	Mir139
	1.73721	2.65957	0.922363	Gm24517
	1.19693	2.11116	0.91423	Olfr1306
	2.37728	3.29151	0.91423	Xrra1
	1.67766	2.58455	0.906891	Olfr1471
	2.35585	3.26042	0.904571	Gm22676
	3.09138	3.99545	0.904061	Gm22955
	1.63668	2.53943	0.902751	Gm13051
	2.02043	2.92234	0.901915	Gm23391
	1.33624	2.23768	0.901443	Oas1d
	2.12065	3.0108	0.890153	Gm25720
	4.74775	5.63738	0.889628	Naa16
	6.11196	7.00053	0.888573	Foxq1
	5.01363	5.9022	0.888568	Gm24411
	3.62351	4.50946	0.885952	Gm26357
	1.83916	2.72347	0.884304	Gm24762
	1.98502	2.86129	0.876275	Trav7-6
	2.45536	3.3298	0.874444	Ago4
	1.52697	2.4009	0.873928	Olfr1385
	7.79036	8.66412	0.873765	Scarna6
	2.84422	3.71779	0.873569	Sall3
	1.43548	2.30858	0.873104	Gsdma3
	2.17665	3.04859	0.871937	Csn2
	1.8195	2.69001	0.870507	Gm4224
	5.08509	5.95526	0.870163	mt-Tp
	4.24856	5.11868	0.870119	Gm8203
	4.35145	5.22094	0.86949	Rps27
	2.20181	3.07017	0.868359	Rpl30
	2.88769	3.75512	0.867427	Gm25916
	2.69926	3.56587	0.866608	Gm22121
	2.16303	3.02753	0.864499	Gm20461
	2.05267	2.91712	0.864451	Vmn1r208
	2.50016	3.36432	0.864157	9330175M20Rik
	1.79147	2.65563	0.864157	Klk1b16
	6.95862	7.81631	0.857683	Snora31
	1.91652	2.77262	0.856102	Gm14057
	2.22541	3.08147	0.856057	4930444G20Rik
	4.32618	5.17863	0.852451	Tmem26
	1.64305	2.48973	0.846679	Gm25382
	5.7365	6.58134	0.844834	Snord111
	2.45373	3.29717	0.84344	Vmn1r15
	2.3579	3.19898	0.841083	Gm24708
	3.22723	4.06705	0.83982	Gm25274
	2.52811	3.3667	0.838598	Gm23739
	1.79193	2.62063	0.8287	BC080695
	1.47404	2.30258	0.828545	Gm23072
	2.43111	3.25856	0.827447	Gm13703
	2.27953	3.10685	0.827327	Fmo6
	2.04671	2.8702	0.823486	Gm22005
	5.50665	6.32785	0.821205	Hspa1b
	3.32634	4.14735	0.821012	Lrp2bp
	2.11015	2.93044	0.820287	9430007A20Rik
	5.16988	5.98744	0.817559	Gm13152
	4.32565	5.14296	0.817316	Gm22300
	2.00973	2.8233	0.813573	Gm22023
	5.71857	6.53134	0.812772	Rny3
	2.0577	2.87006	0.812355	Spin2f
	2.33776	3.15003	0.812263	Gm24630
	3.78345	4.59223	0.808782	Gm24949
	5.18171	5.98926	0.807549	Cd276
	1.69093	2.49546	0.804532	7330404K18Rik
	2.61987	3.42354	0.803661	Ighv12-3
	1.77128	2.57494	0.803661	Reg3a
	2.21716	3.02022	0.803059	Pcyt1b
	2.87129	3.67365	0.802364	Igkv4-72
	3.33819	4.13826	0.800062	Gm24257
	7.18835	7.98794	0.799591	Gm25835
	3.06546	3.8638	0.798339	Mir3088
	2.05886	2.85629	0.797431	Gm24129
	1.43529	2.23159	0.796299	Fpr-rs4
	1.51915	2.31506	0.795905	Trav15d-1-dv6d-1
	2.24114	3.03425	0.793107	Tas2r118
	2.78376	3.57679	0.793027	Igkv4-57-1
	5.06462	5.85734	0.792724	Gm5093
	1.01512	1.80658	0.791465	Gm25819
	2.47199	3.26298	0.790987	Gm23762
	1.99468	2.78567	0.790987	Mir3094
	3.45079	4.24054	0.789754	D630044L22Rik
	2.81545	3.6052	0.789754	1700095A13Rik
	3.05834	3.84657	0.788231	Cox7b
	2.36229	3.14951	0.787225	Trim43b
	6.78628	7.5732	0.786928	Snord12
	7.82248	8.60686	0.784384	Snord49a
	3.41843	4.20014	0.781711	Gm11564
	1.34988	2.13113	0.781247	Vmn1r33
	3.42349	4.20442	0.780934	Gm22494
	1.7829	2.56332	0.780414	Gsg2
	3.66799	4.4484	0.780414	Mapk4
	2.94085	3.72127	0.780413	Mir344f
	2.56183	3.34204	0.780212	Mir3068
	2.24921	3.02665	0.777437	Olfr1336
	3.12554	3.90268	0.777142	D730045B01Rik
	2.27878	3.0559	0.777116	AA623943
	4.22895	5.00485	0.775896	Ppan
	4.60317	5.37842	0.775242	Ggh
	6.332	7.1067	0.774704	Snora3
	1.79867	2.57054	0.771873	Olfr918
	4.69275	5.46452	0.771772	Gm12166
	2.31018	3.0813	0.771118	Hao2
	2.94024	3.70973	0.769492	Gm6787
	3.54623	4.31548	0.769244	Zfp108
	1.64583	2.41449	0.768659	Gm12205
	2.4206	3.18723	0.766626	Cyp4f37
	3.77335	4.53977	0.766413	Gm26171
	2.38468	3.14973	0.765049	1700081H04Rik
	7.18468	7.94445	0.759764	Gm23344
	1.67816	2.4369	0.75874	Olfr739
	2.37752	3.13559	0.758075	Gm26813
	2.09088	2.84779	0.756909	Olfr143
	6.97448	7.72977	0.755287	mt-Ta
	2.47415	3.22938	0.755226	Gm22956
	2.90459	3.6593	0.754706	Gm24036
	2.84401	3.59806	0.75405	Gm25970
	6.43844	7.19164	0.753202	Angptl8
	4.00232	4.75533	0.753018	Gm23975
	1.96877	2.71979	0.751015	Cyp2j8
	2.53892	3.28562	0.746697	Gm24917
	1.48424	2.23054	0.746303	Vmn2r49
	7.49707	8.24152	0.744448	Rpl36-ps3
	2.04578	2.78779	0.742011	Igkv8-19
	3.42771	4.16942	0.741716	Rsph3a
	3.8284	4.56928	0.740882	Gm23362
	2.48603	3.22661	0.740578	Fam72a
	6.48796	7.22558	0.737621	Cyp39a1
	1.54872	2.28549	0.736777	Gm10037
	1.68145	2.41823	0.736777	Gm8220
	2.84269	3.57946	0.736777	Zfp944
	1.18299	1.91977	0.736777	Speer4d
	3.22263	3.95872	0.736096	Syne1
	4.43701	5.17132	0.734313	2500002B13Rik
	2.38771	3.12183	0.734113	Gm26146
	2.2535	2.98758	0.734085	Ica1l
	2.89584	3.62993	0.734085	Zfp940
	2.20227	2.93631	0.734036	Arhgef6
	4.42449	5.1575	0.733013	Zfp235
	1.19902	1.93138	0.732364	Olfr1457
	2.62462	3.35632	0.731697	Rpl3
	1.51266	2.2441	0.731446	Mir217
	2.61992	3.35126	0.731338	Ugt2b38
	2.63636	3.36707	0.730712	Krt36
	3.42482	4.15314	0.72832	Tuba3a
	1.80172	2.52744	0.72572	Gm17472
	4.1145	4.84022	0.72572	Gm25606
	2.35144	3.07621	0.724766	Gm25354
	2.1662	2.8909	0.724705	Trav6-1
	2.78062	3.50439	0.72377	Scgb1b3
	2.2216	2.94422	0.722615	Ighv3-2
	4.08903	4.81152	0.722495	Prdm10
	1.87419	2.59491	0.720722	Trbv16
	3.36286	4.08161	0.718755	Zfp867
	4.68353	5.4009	0.717364	Hsd3b4
	4.68353	5.4009	0.717364	Hsd3b4
	3.0587	3.77561	0.716917	Llph-ps2
	3.42352	4.13954	0.716019	Gm4832
	2.24211	2.95756	0.715455	Gm21719
	2.34695	3.06087	0.713915	Trav9-2
	1.81169	2.52372	0.712035	3110053B16Rik
	5.04925	5.75994	0.710691	Tspan33
	9.30857	10.0192	0.710591	Cyp2c37
	2.13785	2.84784	0.709996	Olfr1432
	2.28336	2.99336	0.709996	Mir290a
	2.44371	3.15371	0.709996	Cyp2b10
	2.33591	3.04571	0.709793	Gm15698
	1.61964	2.32916	0.709516	Gm23653
	3.88937	4.59663	0.70726	Phf20
	2.75795	3.46291	0.704963	Wdr63
	5.12013	5.82439	0.704261	Marveld2
	2.63911	3.34336	0.704251	Gpr161
	4.95176	5.65537	0.703615	Zbtb6
	3.18385	3.88746	0.70361	2700029M09Rik
	3.54149	4.2451	0.70361	Adamts7
	2.42542	3.12683	0.701411	Cyp3a44
	3.6187	4.31987	0.701171	Syne1
	4.0526	4.75281	0.700207	Pdgfc
	2.43362	3.13313	0.699511	Slc5a4a
	3.05729	3.75616	0.698866	H2-DMb2
	6.44497	7.14384	0.698866	Gm24438
	5.23032	5.92812	0.697805	Slc22a30
	1.87854	2.57628	0.69775	Mirlet7d
	5.36988	6.06682	0.696935	mt-Tc
	3.85603	4.55282	0.696786	Snord52
	3.02704	3.72377	0.696723	Gm5145
	6.70524	7.39881	0.693567	Pgap1
	2.32318	3.0154	0.692222	Tmem252
	2.14188	2.83339	0.69151	Gm16751
	3.91954	4.6104	0.690861	Gm15417
	4.89121	5.58195	0.690737	Scarna9
	9.18242	9.87288	0.690464	Snord47
	1.76679	2.45616	0.689371	Igkv4-90
	2.29431	2.9827	0.68839	Gm9999
	2.75898	3.4473	0.688314	Itga2
	1.4425	2.12979	0.687293	Olfr872
	2.29472	2.98201	0.687293	Gm20868
	1.91143	2.59768	0.68625	Gm24772
	7.80655	8.49249	0.685941	Cyp3a11
	3.2194	3.90419	0.684788	Pantr1
	5.32965	6.01329	0.683634	Ppl
	8.03087	8.71435	0.683481	Adh6-ps1
	3.55615	4.23928	0.683131	BC029214
	1.80593	2.48798	0.682053	n-R5s210
	5.32854	6.0104	0.68186	Marcksl1-ps4
	4.20737	4.88899	0.681624	Snora70
	4.80337	5.48467	0.681301	D1Ertd622e
	4.00217	4.68343	0.681266	Adgrg3
	2.87168	3.55259	0.680903	Art2b
	5.63452	6.3154	0.680876	Ube2a
	3.15069	3.83114	0.680448	Gm22323
	3.15069	3.83114	0.680448	Gm23931
	2.03874	2.71783	0.679097	Gm10717
	2.68109	3.36018	0.679096	Gm25908
	3.07299	3.75146	0.678468	Olfr584
	4.06879	4.74637	0.677578	Gm24164
	3.37927	4.05667	0.677401	Gm26808
	2.52884	3.20613	0.677286	Gm25694
	3.10204	3.77922	0.677185	Olfr726
	2.14089	2.81808	0.677185	G530011O06Rik
	2.6287	3.30588	0.677184	Olfr714
	3.17142	3.84838	0.676964	Gm7075
	3.33792	4.01454	0.676621	Des
	3.51243	4.18905	0.676621	Pfn4
	1.60434	2.27991	0.675572	Olfr1151
	1.84179	2.51667	0.67488	Nlrp4b
	3.36021	4.03491	0.674697	Igkv4-68
	5.33997	6.01435	0.674383	Clec2h
	2.27175	2.94582	0.674072	Gm3608
	3.18186	3.85505	0.673188	Scgb1b20
	3.89265	4.56568	0.673024	Olfr8
	1.11692	1.78961	0.67269	Gm11115
	3.6835	4.35564	0.672134	Lig4
	2.42924	3.10115	0.671914	Olfr1316
	2.42788	3.09933	0.671443	Gm24173
	2.49645	3.16778	0.671323	Smok4a
	2.71367	3.38479	0.671126	Prrt1
	5.62537	6.29554	0.670169	Ocln
	3.21523	3.88499	0.669756	Fgr
	2.36309	3.03285	0.669756	n-R5s14
	2.01533	2.68495	0.669627	Olfr128
	3.48009	4.14884	0.668747	Cfap52
	2.85245	3.5212	0.668747	n-R5s202
	1.92638	2.59512	0.668746	Gm23579
	5.49651	6.16301	0.666497	Gm23136
	2.86509	3.53093	0.665839	Ighv1-4
	2.5811	3.24675	0.665653	Olfr914
	3.06532	3.73097	0.665652	Aoah
	5.39042	6.05474	0.664328	Cyba
	3.82654	4.49039	0.663851	Pla2g4a
	1.7545	2.41835	0.663851	Olfr325
	2.68573	3.34958	0.663851	Gm24581
	1.81643	2.48028	0.663851	Pih1h3b
	1.57673	2.24058	0.663851	Gm21173
	1.95224	2.61609	0.66385	Ighv1-80
	2.3436	3.00733	0.663736	Snord19
	5.05329	5.71664	0.663353	n-R5s209
	2.1391	2.80213	0.663022	Ighv1-67
	2.53062	3.19137	0.660751	Olfr727
	2.25048	2.91039	0.659915	Gm12271
	2.35011	3.00919	0.65908	Gm25470
	2.47877	3.1375	0.658725	Rab11fip2
	2.00289	2.66161	0.658724	Mrln
	2.51979	3.17851	0.658724	Gpr139
	1.70322	2.36194	0.658724	Gm24212
	2.55553	3.21283	0.657299	Gm13180
	1.48403	2.14133	0.657298	Gm22080
	6.50308	7.16006	0.656975	Snora30
	2.84971	3.50625	0.656535	Tnp2
	2.36666	3.0232	0.656535	AF529169
	1.67986	2.3364	0.656535	Gm25552
	9.58711	10.2434	0.656326	Snora16a
	2.87823	3.53393	0.6557	D630045M09Rik
	2.31583	2.97105	0.655223	Vmn1r55
	8.2279	8.88302	0.655119	Igfbp2
	2.54106	3.19497	0.653908	Rrp7a
	1.78461	2.43833	0.653722	Mrgpra3
	2.13053	2.78387	0.65334	Gm14254
	2.24201	2.89515	0.653145	Pcsk2os2
	3.84482	4.49761	0.652798	Pola1
	2.44336	3.09497	0.651612	Tubal3
	4.86723	5.5179	0.650664	Acer3
	2.46139	3.11205	0.650663	Gm9125
	3.58286	4.23352	0.650662	Fundc2
	2.93718	3.58737	0.650192	5930403L14Rik
	1.47487	2.12501	0.650144	Gm25137
	5.60286	6.25267	0.649815	Snord38a
	4.98784	5.63765	0.649806	Gm6177
	3.29694	3.94635	0.649409	Gbp8
	2.54203	3.1911	0.649064	Cyp2j11
	3.66573	4.31456	0.648831	BC048507
	2.62396	3.27133	0.647367	n-R5s2
	2.41178	3.05846	0.646682	Mir133a-2
	4.73864	5.38458	0.645941	Fam213b
	1.75517	2.40103	0.645855	Olfr361
	2.57053	3.21612	0.645594	Mir365-1
	2.54806	3.19313	0.645073	Gm19325
	3.68991	4.33464	0.644731	Rps16
	6.20655	6.85105	0.644504	Rps8
	2.72381	3.36782	0.644012	Cldn34c1
	2.99529	3.63928	0.643986	Slc7a15
	1.89503	2.53884	0.643808	Olfr1076
	2.47136	3.11438	0.643024	Gm805
	5.99191	6.63476	0.642846	Cml1
	2.81019	3.45268	0.642493	Gm5454
	6.51979	7.16007	0.640277	Snord73a
	3.00462	3.64419	0.639567	Gm17025
	2.84475	3.48412	0.639373	4930553M12Rik
	3.2815	3.92087	0.639373	Gm15964
	1.74406	2.38343	0.639372	Olfr410
	2.04246	2.68178	0.639319	Hbb-bh1
	10.2692	10.9082	0.63907	Gstp2
	3.52928	4.16764	0.638362	St14
	2.33159	2.96849	0.636901	Gm23447
	2.32029	2.95695	0.636656	Olfr281
	1.94263	2.57887	0.636237	Olfr1389
	3.2483	3.88379	0.635495	Gm6551
	1.88663	2.52202	0.635383	Gm23895
	2.08383	2.71895	0.635125	1700095B10Rik
	2.95669	3.59112	0.634425	Gm15513
	9.30686	9.94055	0.633696	Gm3934
	4.94927	5.58204	0.63277	Rnaseh2b
	1.48341	2.11572	0.632311	Olfr1309
	2.53561	3.16792	0.63231	Gm24251
	2.27244	2.90475	0.63231	Gm23951
	2.38182	3.01413	0.63231	Map3k12
	2.51123	3.14354	0.63231	Gm13483
	2.23326	2.86557	0.63231	Trbv10
	4.10419	4.7365	0.632309	Gm16372
	2.03521	2.66665	0.631443	Kcnip4
	3.47154	4.10286	0.631323	1700063K16Rik
	6.32916	6.95997	0.630811	Plekhb1
	3.05585	3.68642	0.630575	Gm14967
	3.88914	4.51971	0.630575	Taf13
	2.04922	2.67979	0.630575	Gm25953
	3.26475	3.8951	0.63035	Egfros
	6.37713	7.00747	0.630339	Rpl9-ps4
	6.08893	6.71891	0.629976	Tmem141
	3.21184	3.84174	0.629901	Ap3s1
	2.1609	2.79003	0.629124	Kir3dl2
	2.2289	2.85771	0.628817	Gm25697
	3.64842	4.27723	0.628808	Mcm9
	5.62777	6.25527	0.627495	Snora24
	6.84799	7.47513	0.627146	Creld2
	2.89368	3.5208	0.627116	LOC105247429
	3.85468	4.48162	0.626933	Zbtb8a
	8.62043	9.24682	0.626392	Snord110
	3.2892	3.9151	0.625899	Ccr7
	2.49522	3.12105	0.625827	Gm20395
	1.5919	2.21727	0.625362	Vmn1r236
	3.12088	3.74622	0.625338	Mrpl27
	1.64427	2.26936	0.625082	Olfr1223
	2.66547	3.29055	0.625081	Traj21
	1.94763	2.57271	0.625081	Gm5169
	2.32597	2.95076	0.62479	Traj51
	6.21518	6.83925	0.62407	Mettl20
	3.53581	4.1598	0.62399	Mir124a-2
	9.1626	9.78526	0.622661	Snord13
	4.7394	5.36189	0.622486	Brpf3
	5.05278	5.67456	0.621784	Vps4a
	1.98778	2.60936	0.621576	Olfr152
	2.46276	3.08404	0.621278	Gm22777
	2.85343	3.47465	0.621227	Gm12580
	3.90505	4.52538	0.620337	LOC100503923
	3.32294	3.94273	0.619788	Gm20337
	2.90064	3.52001	0.619364	Gm23701
	2.15998	2.77847	0.618485	Gm13994
	1.57262	2.19089	0.618274	Igkv5-48
	3.28424	3.90246	0.618217	Efna3
	3.67579	4.29288	0.617086	1700054M17Rik
	6.27926	6.89635	0.617084	Vdac3
	3.72343	4.34047	0.617031	Snrnp25
	2.25593	2.87027	0.614342	Mir98
	2.83394	3.44771	0.613767	Kcnh5
	3.7157	4.32844	0.612744	Galnt6os
	4.11784	4.73058	0.612744	Shf
	3.28945	3.90219	0.612744	Tekt2
	1.7875	2.39998	0.612477	Gm24519
	5.01712	5.6296	0.612475	n-R5s64
	5.55188	6.16426	0.612386	Pcp4l1
	2.4983	3.11031	0.61201	Gm9602
	1.82443	2.4363	0.611866	1700057G04Rik
	2.78281	3.39449	0.61168	Gm23099
	3.51058	4.12093	0.610347	Mir5100
	2.8287	3.43865	0.609953	Gm10548
	3.53714	4.14648	0.609338	Smim6
	8.55933	9.16832	0.60899	Cyp3a41b
	2.74705	3.35585	0.6088	Gm13481
	2.05391	2.66256	0.608645	Ighv1-42
	2.41805	3.0267	0.608645	Hist1h4d
	3.12292	3.73156	0.608645	Ceacam12
	1.70941	2.31735	0.607946	Gm24668
	3.01766	3.62515	0.60749	Nrxn3
	3.0104	3.61789	0.60749	Cpa4
	2.11499	2.72248	0.60749	Fbxw15
	1.99369	2.59975	0.60606	Gm24736
	3.17453	3.78046	0.605929	Traj6
	2.37703	2.98091	0.603881	Catsperg2
	2.65616	3.25977	0.603607	4930563M20Rik
	6.83832	7.44063	0.602309	Gm25053
	6.12857	6.73011	0.601539	LOC102638850
	1.49918	2.10071	0.601526	Gm22297
	2.90536	3.50679	0.601428	BC030500
	2.92863	3.52995	0.601323	Gm13420
	3.29183	3.89281	0.600987	Nat8
	3.3191	3.91981	0.600707	Gm11128
	3.77106	4.37076	0.599705	A530017D24Rik
	1.95244	2.55198	0.599535	Gm25836
	1.38143	1.98096	0.599535	Skint6
	3.97917	4.57766	0.598492	Zfp87
	5.479	6.07711	0.598106	Id3
	2.10986	2.70779	0.597933	Zfp97
	2.55738	3.155	0.597625	1600010M07Rik
	7.02958	7.62682	0.597233	Snord69
	3.90293	4.49838	0.59545	Edf1
	2.02103	2.61542	0.594391	LOC102639170
	3.35668	3.95058	0.593901	Wscd2
	3.33287	3.9265	0.593629	Sim1
	2.43358	3.02721	0.593629	Gm11716
	2.28108	2.87471	0.593629	E030044B06Rik
	1.54959	2.14322	0.593629	Olfr1310
	1.54959	2.14322	0.593629	Gm23753
	1.4308	2.02443	0.593629	Gm22836
	3.26495	3.85858	0.593628	Wasf1
	4.63824	5.23187	0.593628	Gm23855
	2.33813	2.93175	0.593628	Gm25012
	2.92607	3.5197	0.593628	Igkv12-44
	3.34344	3.93707	0.593628	Zfp771
	1.96394	2.55756	0.593628	Slc22a13b-ps
	2.60073	3.19395	0.593226	Hoxb6
	2.28584	2.87768	0.591834	Olfr574
	3.63021	4.22195	0.591741	Gm4978
	7.62461	8.21564	0.591028	Gm16303
	2.08634	2.67721	0.590864	Vmn2r89
	6.50436	7.0951	0.590742	Gm22270
	2.32063	2.91123	0.590599	Prlhr
	7.37072	7.96105	0.590325	Snora73a
	4.4776	5.06783	0.59023	Upp1
	2.6122	3.20138	0.589177	Olfr554
	1.62913	2.21785	0.588715	Gm24343
	3.4136	4.00209	0.588492	C230037L18Rik
	3.90902	4.49678	0.587757	Iqcg
	3.30478	3.89245	0.587664	5033430I15Rik
	2.46659	3.05411	0.58752	Gm23750
	11.1313	11.7186	0.58733	Gstp1
	4.1129	4.70012	0.587221	Metrnl
	6.50228	7.08943	0.587152	n-R5s71
	2.37552	2.96236	0.586845	1700102P08Rik
	8.01202	8.59877	0.586752	Osgin1
	6.7965	7.3831	0.586603	Rpl13a
	2.39746	2.98282	0.585358	Zc3h12b
	4.51915	5.10422	0.585074	Hck
	3.94984	4.53456	0.584725	Lypd3
	2.34626	2.93098	0.584724	E130215H24Rik
	1.94756	2.53218	0.584613	Smarca5-ps
	2.79474	3.379	0.584257	Mrps14
	7.16825	7.75237	0.584122	Ak4
	3.09046	3.67452	0.584062	Rhox8
	3.788	4.37202	0.584027	Obox4-ps33
	3.25011	3.83398	0.583873	Slc22a4
	5.3369	5.92073	0.583822	Rrs1
	1.72276	2.30613	0.583374	Gm25572
	3.65738	4.24013	0.582751	Gm5528
	2.24067	2.82323	0.582561	Olfr691
	2.85186	3.43405	0.582198	Gm22536
	1.93002	2.51215	0.58213	Gm26151
	3.33862	3.92074	0.582119	Gm23315
	2.7985	3.37966	0.581166	Olfr145
	4.68432	5.26439	0.58007	Col13a1
	3.74469	4.32469	0.580001	Gm25038
	1.76988	2.34974	0.579856	Gm22076
	5.05501	5.63464	0.579626	Kdm4c
	2.61743	3.19614	0.578705	Olfr569
	3.59932	4.17781	0.578494	Zcchc10
	8.28169	8.86004	0.578346	n-R5s33
	2.44444	3.02264	0.578201	1110002J07Rik
	3.77542	4.3527	0.577277	Ptrh1
	4.65151	5.22852	0.577011	Gm6133
	5.17884	5.75569	0.576846	mt-Ts1
	3.28695	3.86378	0.576827	Igdcc3
	2.95667	3.5331	0.576435	Zfp715
	4.05986	4.63626	0.576393	Cish
	5.21007	5.78607	0.575995	Bdh2
	5.04866	5.62421	0.575546	Them4
	2.36163	2.93708	0.575449	Gm23121
	5.47656	6.05064	0.574081	Mir5133
	3.89626	4.46996	0.573707	Gm26287
	1.81545	2.38915	0.573707	Olfr393
	2.15989	2.7336	0.573707	Serpina3a
	2.93668	3.51039	0.573707	Ranbp3l
	1.61773	2.19144	0.573707	Olfr357
	3.03455	3.60826	0.573707	Tmeff1
	1.77689	2.3506	0.573707	Gm26400
	2.70753	3.28118	0.573647	Olfr917
	3.69676	4.27027	0.57351	Gfra4
	1.43512	2.00854	0.573413	Gm25225
	2.57634	3.14975	0.573413	Ighv1-36
	2.39231	2.96573	0.573413	Gm10093
	4.31438	4.88772	0.573344	Zfp747
	1.8379	2.41101	0.573119	Fam150a
	2.31289	2.88601	0.573119	Gm17364
	2.23708	2.8102	0.573119	Asb17
	2.80209	3.37521	0.573119	Rpl9
	1.27906	1.85218	0.573119	Gm24712
	1.27906	1.85218	0.573119	Gm24712
	1.27906	1.85218	0.573119	Gm24712
	1.41537	1.98849	0.573119	Ube2dnl2
	2.06488	2.63723	0.572349	Gm7052
	2.87293	3.44525	0.572322	Cnga4
	2.78185	3.35413	0.572283	Gm23786
	1.96328	2.53538	0.572091	Olfr748
	4.23003	4.80208	0.572052	Sap18
	4.88281	5.45455	0.571735	Kdm4b
	2.57368	3.14486	0.571177	Olfr671
	4.29627	4.86712	0.570852	D3Ertd254e
	2.80383	3.37433	0.570496	Pnpla1
	2.48691	3.05741	0.570495	Gm25522
	9.45924	10.0295	0.57028	Gm24089
	9.45924	10.0295	0.57028	Gm24089
	3.05021	3.62036	0.570149	Gm9918
	2.40941	2.97916	0.569748	Nop56
	2.62754	3.197	0.569469	3110015C05Rik
	1.51906	2.08849	0.569426	Gm13247
	4.00286	4.57211	0.569248	Gm22106
	1.38415	1.9534	0.569245	Gm23500
	2.60506	3.17426	0.569194	B130006D01Rik
	2.33543	2.90457	0.56914	Zbtb3
	2.01944	2.58809	0.568647	Gm11832
	8.01276	8.58111	0.56835	Snora73b
	3.42283	3.99113	0.568303	Nynrin
	5.26511	5.83248	0.567366	Rnu3a
	3.15747	3.72479	0.567314	Gm25933
	4.18412	4.75129	0.567172	Zfp141
	7.41303	7.97981	0.566784	Snora17
	1.55293	2.11918	0.566251	Olfr889
	3.08646	3.65246	0.565998	Sst
	3.73907	4.30507	0.565998	Gm20822
	3.73907	4.30507	0.565998	Gm20822
	5.65245	6.21784	0.565385	Kansl2
	4.38188	4.94703	0.565154	Phf11a
	2.75119	3.31618	0.564985	Gm24292
	1.64138	2.20632	0.564939	Esp4
	2.17552	2.74017	0.564645	Vmn1r169
	3.70111	4.26528	0.564173	Hs3st3a1
	5.81666	6.38044	0.563782	Dpy19l3
	5.19867	5.76245	0.563781	Actr6
	1.7243	2.28799	0.56369	Alms1-ps2
	2.66034	3.2234	0.563055	Gm11415
	1.77834	2.34087	0.562534	Gm15632
	6.04342	6.60578	0.562362	Gnl3
	8.13705	8.69848	0.561432	Snord8
	2.54138	3.1028	0.561418	1700022H16Rik
	2.85284	3.41418	0.561331	Gm16725
	3.02115	3.58218	0.561034	Slc23a3
	2.83197	3.393	0.561033	Npas4
	3.16479	3.72582	0.561033	Gm15862
	1.88229	2.44332	0.561033	Vmn1r73
	2.3581	2.91914	0.561033	Sult2a3
	2.25958	2.82062	0.561033	Ky
	3.92774	4.48876	0.561024	G6b
	2.21679	2.77756	0.560768	Gm26576
	2.99056	3.55133	0.560768	Slc35d3
	2.672	3.23276	0.560768	Psd2
	2.02338	2.58415	0.560768	1700009C05Rik
	2.83005	3.39081	0.560768	Icam4
	1.70494	2.26518	0.560247	Gm25870
	3.53322	4.09326	0.56004	Cabyr
	1.65899	2.2189	0.559909	Gm24202
	4.67009	5.22971	0.559622	Foxi1
	2.77856	3.33804	0.559476	Rpl12-ps1
	1.32806	1.88693	0.558869	Mirlet7f-2
	4.23508	4.79392	0.558832	Rpl7a-ps3
	5.34391	5.90267	0.558752	Dkc1
	6.62892	7.18756	0.558641	Snord70
	7.17589	7.73433	0.558437	Prr16
	2.89859	3.45656	0.557972	Eps8l3
	6.22605	6.7834	0.557351	Fgfr2
	5.43325	5.99036	0.557107	Gm12355
	1.85868	2.41578	0.557098	Gm11261
	4.84064	5.39753	0.556887	2410006H16Rik
	3.04654	3.60343	0.556886	Cdhr3
	9.57699	10.1337	0.556732	Snord22
	2.24239	2.79865	0.556254	Igkv4-50
	1.50138	2.05755	0.556177	n-R5s218
	2.74995	3.30612	0.556171	Ren1
	3.06227	3.61844	0.556171	Gm26153
	1.89503	2.4512	0.556171	Vmn1r54
	2.14322	2.69938	0.55617	Gm13944
	2.14322	2.69938	0.55617	Fthl17e
	4.38621	4.94238	0.55617	n-R5s12
	2.61874	3.1749	0.55616	Pcdh7
	5.81068	6.36684	0.556159	Gm13248
	2.97865	3.5347	0.556048	Acot9
	3.21186	3.7678	0.555943	Katnbl1
	4.1212	4.67699	0.555795	1500035N22Rik
	3.15775	3.7134	0.555655	Gm10655
	2.40862	2.96424	0.555614	Spz1
	2.5779	3.13351	0.555614	Napb
	3.94876	4.50434	0.555579	Galr3
	2.5985	3.15386	0.555351	Gm6402
	5.80569	6.3609	0.555206	Actl6a
	6.00842	6.56311	0.554694	Tspan4
	1.97019	2.52487	0.554681	Gm22607
	1.99636	2.55092	0.55456	Vmn1r90
	1.35168	1.90594	0.55426	Gm24631
	3.93816	4.49228	0.554119	Pnck
	1.35656	1.91042	0.553867	Ear1
	2.78488	3.33874	0.553866	Pgbd1
	2.97376	3.52762	0.553859	LOC105246244
	2.88277	3.43623	0.55346	Bcl11b
	3.27947	3.83287	0.553399	1700030N03Rik
	4.01897	4.57237	0.553398	Hoxd4
	4.93513	5.48827	0.553145	1810037I17Rik
	4.37658	4.92957	0.552993	Efnb2
	1.81293	2.36582	0.552892	Serpinb3d
	3.10812	3.66101	0.552891	Fam132a
	5.01319	5.56607	0.552885	Nt5dc2
	10.5382	11.0903	0.55217	Snord100
	1.78696	2.33903	0.552069	Gm23339
	1.89708	2.44915	0.552069	LOC102639645
	1.94511	2.49718	0.552068	Dppa1
	1.46674	2.01881	0.552068	Gzmf
	1.59639	2.14845	0.552068	Olfr1453
	1.64107	2.19314	0.552068	Gm24640
	1.64107	2.19314	0.552068	Gm24640
	2.91989	3.47196	0.552068	Gm14244
	2.35996	2.91203	0.552068	Hacd4
	1.23735	1.78942	0.552068	Gm23461
	2.58061	3.13233	0.551715	Tnfaip8l3
	2.55511	3.10654	0.551436	4932416K20Rik
	2.55756	3.10866	0.551095	A230072C01Rik
	3.54095	4.09194	0.550996	4930579G24Rik
	5.95664	6.50715	0.550515	Sort1
	2.69777	3.24813	0.550354	Ube4bos3
	4.10046	4.65078	0.550318	Gm4956
	4.5935	5.1435	0.549993	Gm12666
	9.98417	10.5341	0.549887	Rpl9-ps6
	4.48028	5.02954	0.549265	n-R5s127
	1.70608	2.25533	0.549243	Slc22a29
	3.70903	4.25732	0.548297	Fam132b
	2.81441	3.36268	0.548268	1700022I11Rik
	5.02566	5.57393	0.548268	Cntfr
	1.61154	2.15981	0.548268	Mir141
	4.46836	5.01663	0.548267	Slc7a7
	3.33652	3.88478	0.548267	mt-Tt
	5.26344	5.81107	0.547629	Gm25936
	1.33164	1.87916	0.547522	Gm24503
	1.86421	2.41163	0.547414	Olfr1014
	2.97147	3.51873	0.547259	Gal3st2
	2.96689	3.51415	0.547258	Olfr315
	1.98922	2.53648	0.547258	Mir362
	3.05651	3.6037	0.547184	Spata6
	2.85209	3.3985	0.546407	1700125H20Rik
	3.88539	4.43155	0.54616	Ly9
	3.68349	4.22958	0.546096	Gm13441
	3.2624	3.80848	0.546077	Edar
	3.40236	3.94736	0.545002	Dkk1
	4.66565	5.21058	0.54493	Steap2
	5.73618	6.28021	0.544035	Sgf29
	3.59747	4.14112	0.543651	Gm10399
	2.64509	3.1878	0.542712	LOC100861738
	2.71666	3.2587	0.54204	Gm15969
	9.34331	9.88472	0.541412	Snora44
	2.22221	2.76347	0.541257	4931440J10Rik
	4.82286	5.36412	0.541257	Tatdn1
	3.26985	3.81103	0.541184	Setbp1
	1.71532	2.2563	0.540981	Vmn1r115
	3.62534	4.16623	0.540893	Gm23484
	1.36858	1.90937	0.540785	Gm25582
	3.7054	4.24605	0.540642	Trav3-4
	3.82696	4.36749	0.54053	Vbp1
	4.08476	4.62529	0.540527	Kcne1l
	4.26783	4.80785	0.540018	Gm25515
	2.52116	3.06101	0.539854	Astx4d
	2.52116	3.06101	0.539854	Astx4d
	2.52116	3.06101	0.539854	Astx4d
	2.52116	3.06101	0.539854	Astx4d
	4.78688	5.32657	0.539697	LOC102639127
	2.52141	3.06076	0.539349	Astx1c
	2.52141	3.06076	0.539349	Astx1c
	2.52141	3.06076	0.539349	Astx1c
	2.48337	3.02262	0.539252	Gm20465
	1.78568	2.32474	0.539057	Olfr310
	3.23882	3.77783	0.539007	Gm10505
	3.06156	3.60057	0.539007	Ttc28
	1.53044	2.06945	0.539007	Olfr573-ps1
	4.89524	5.43425	0.539007	Pth1r
	2.46777	3.00678	0.539007	Apln
	1.98538	2.52436	0.538976	LOC102638110
	8.0748	8.61335	0.53855	Slc6a6
	5.80763	6.34598	0.53835	Tbca
	2.31133	2.84954	0.538207	n-R5s19
	7.29436	7.8323	0.537939	Rbbp4
	4.6421	5.18002	0.537921	Zfp189
	3.38759	3.9252	0.537616	Grid2ip
	2.99993	3.53643	0.536502	Gad1os
	3.88074	4.41693	0.536194	Etv5
	3.1113	3.64736	0.536068	1700025C18Rik
	2.36861	2.90468	0.536068	Mup6
	3.88672	4.42279	0.536068	Sms
	6.69614	7.23221	0.536061	Abcb10
	5.76168	6.29732	0.535635	Pgls
	4.42861	4.96389	0.535278	Dact1
	4.00527	4.53978	0.534511	Hspb11
	3.54109	4.07493	0.533833	Gm2415
	3.74887	4.28231	0.533438	Rpl39
	1.95707	2.49002	0.532951	Scn1a
	3.23443	3.76738	0.532951	Gm17112
	3.58888	4.12183	0.532951	Gimap6
	3.40329	3.93624	0.53295	Tox3
	3.91436	4.44704	0.532675	Gm2427
	6.09135	6.62386	0.532514	Fam136a
	2.94252	3.47476	0.53223	Gm17056
	2.403	2.93514	0.532142	1700006F04Rik
	1.60417	2.13631	0.532142	1700074P13Rik
	1.87998	2.41195	0.531971	n-R5s61
	2.07308	2.60487	0.531791	1700024P04Rik
	2.26049	2.79219	0.531698	Gm14091
	1.52376	2.05546	0.531698	n-R5s18
	8.05642	8.58811	0.531689	Snora34
	8.1103	8.64186	0.531563	Cyp3a41a
	3.05926	3.5907	0.53144	1700028I16Rik
	1.44542	1.97686	0.53144	Vmn1r64
	1.91938	2.45082	0.531439	Gm4850
	3.07668	3.60812	0.531439	Sorcs2
	1.90739	2.43883	0.531439	Gm10064
	2.32165	2.85309	0.531439	4933433G15Rik
	1.68995	2.22109	0.53114	Taar7d
	1.33534	1.86648	0.53114	Ighv1-54
	2.23606	2.7672	0.531134	Gm17130
	2.32353	2.8546	0.531066	Gm9513
	4.89515	5.42603	0.530881	Tmed2
	5.48327	6.01368	0.530416	Commd2
	2.34417	2.87441	0.53024	4933434E20Rik
	2.52624	3.05633	0.530094	Psg28
	2.70147	3.23144	0.529974	Gm11571
	3.16032	3.68981	0.529489	Krtap5-3
	4.12934	4.65811	0.528774	Ly6g6e
	3.70599	4.23466	0.528679	Uchl4
	2.86783	3.39647	0.528646	Lefty2
	4.33213	4.86012	0.527986	Cyp2j9
	5.90549	6.43305	0.527561	Eif4a2
	6.33676	6.8641	0.527336	Abhd17b
	4.63716	5.16417	0.527012	Crybg3
	1.54422	2.07104	0.52682	Olfr1451
	1.48865	2.01505	0.526395	Krtap4-8
	1.48466	2.01076	0.526109	Gm25814
	1.74059	2.2667	0.526109	Gm2035
	3.30281	3.82892	0.526109	Gm16741
	1.89975	2.42586	0.526109	1700024B05Rik
	1.74951	2.27562	0.526109	Gm3486
	2.76498	3.29109	0.526109	Gm22952
	3.39874	3.92485	0.526109	Fa2h
	1.85218	2.37828	0.526108	Krt6a
	3.08293	3.60904	0.526108	Gm7736
	1.71602	2.24201	0.525995	Gm22364
	8.69046	9.21589	0.525433	Ces2a
	4.7868	5.31198	0.525177	BC024978
	7.43404	7.95904	0.524997	Hsd3b5
	5.03195	5.5568	0.52486	Derl3
	3.20727	3.73212	0.524849	Rps3a1
	4.8336	5.3584	0.524803	Zdhhc16
	8.59825	9.12301	0.524752	Gm5451
	3.76898	4.2932	0.524223	Rita1
	2.12513	2.6491	0.523971	Gm11314
	3.1906	3.7145	0.523904	Fam69b
	2.77466	3.29853	0.523871	Olfr988
	3.45809	3.98102	0.522926	Gm10109
	5.52782	6.05007	0.522243	Gm24253
	2.54053	3.06276	0.522232	Gm22807
	2.88097	3.40299	0.522016	Gm26896
	1.84195	2.36361	0.521664	4833423E24Rik
	4.43431	4.9559	0.521594	Fam199x
	5.46029	5.9818	0.521511	Noa1
	2.1916	2.71301	0.521416	Gm24607
	5.67314	6.19444	0.521294	Snora68
	1.59008	2.11126	0.52118	Gm24706
	1.6942	2.2152	0.521006	Gm23529
	1.36195	1.88228	0.520328	n-R5s95
	4.76213	5.282	0.519868	Fam69a
	3.85219	4.37205	0.519863	Degs2
	2.29479	2.81447	0.51968	Tenm1
	7.23589	7.7554	0.519506	Car14
	1.94531	2.46459	0.519285	Gm23752
	7.51494	8.03419	0.51925	Gm10268
	5.61241	6.13066	0.518254	n-R5s176
	2.6084	3.12657	0.518167	Kis2
	1.97314	2.49112	0.51798	Gm10488
	2.35463	2.87259	0.517961	E330013P04Rik
	2.65333	3.17121	0.517887	Pask
	3.40285	3.92074	0.517887	4930546K05Rik
	3.09785	3.61552	0.517666	4930515G01Rik
	3.16699	3.68459	0.517598	Gm23979
	2.72702	3.24385	0.51683	Trgj2
	4.7986	5.31533	0.516734	Xrcc6bp1
	2.68407	3.20066	0.516581	2310016D03Rik
	3.52958	4.04616	0.516581	H2-Ob
	4.53445	5.05103	0.516581	Gabrb3
	2.87915	3.3956	0.516445	Frmd7
	1.76986	2.28627	0.51641	Olfr120
	3.33899	3.85513	0.51614	AW046200
	4.77364	5.28978	0.51614	Csrnp1
	4.96814	5.48385	0.515715	Unc13b
	2.17344	2.68875	0.515311	Ccdc152
	4.86141	5.37606	0.514659	Cep131
	4.36186	4.87591	0.514053	Epn2
	1.68511	2.19914	0.514037	LOC105242423
	4.18509	4.69905	0.513964	Cyp3a59
	1.91244	2.42634	0.513907	Gm25636
	2.20404	2.71795	0.513907	Gm4567
	2.61921	3.133	0.513789	En2
	3.19038	3.70398	0.513602	Hist2h2ac
	2.41124	2.92466	0.513417	4930594C11Rik
	2.89971	3.4129	0.513186	Msmb
	4.93464	5.44712	0.512483	Shisa2
	2.98994	3.50242	0.512483	Sfrp2
	2.58564	3.09794	0.512295	Olfr676
	6.4067	6.91868	0.511984	Phlda1
	3.06905	3.58092	0.511874	2700069I18Rik
	2.77769	3.28957	0.511874	n-R5s166
	2.71708	3.22895	0.511873	Dusp27
	3.04573	3.5576	0.511873	Gm3543
	1.74771	2.25958	0.511873	Olfr728
	2.57713	3.089	0.511873	2010109A12Rik
	2.26146	2.77333	0.511873	Igkv5-37
	3.87081	4.38268	0.511873	Olfr492
	2.91716	3.42903	0.511873	Foxl1
	3.40644	3.91831	0.511873	Fam219b
	4.04975	4.56162	0.511873	Rab3d
	2.79672	3.30854	0.51182	Cwc22
	1.8073	2.31869	0.511393	Esp8
	2.55677	3.06816	0.511393	Ube2uos
	1.75687	2.26826	0.511393	Usp29
	2.1656	2.677	0.511392	Ckmt2
	3.88342	4.39481	0.511392	Gm25419
	2.15888	2.67027	0.511392	Igkv6-25
	2.52514	3.03653	0.511392	Ucn2
	3.32963	3.84102	0.511392	Rab33a
	3.77432	4.28571	0.511383	Zfpm2
	2.93148	3.44286	0.511383	Six2
	1.44158	1.95297	0.511383	Gm5155
	3.59911	4.11039	0.511276	1700049J03Rik
	1.30634	1.81742	0.511082	Gm25309
	2.1787	2.68964	0.510942	4930519H02Rik
	7.02799	7.53875	0.510764	Snora15
	2.93481	3.44534	0.510527	n-R5s175
	2.36177	2.87222	0.510441	6720468P15Rik
	7.09625	7.60664	0.510397	Amd1
	2.48473	2.99508	0.510346	Olfr446
	2.812	3.32208	0.510082	Mettl18
	4.6756	5.18559	0.509998	Ndufaf6
	2.79877	3.30857	0.509802	Sprr2e
	6.24919	6.75859	0.509396	U2af1
	4.98097	5.48992	0.50895	Zfp467
	4.11427	4.62322	0.50895	Slc25a4
	2.77359	3.28247	0.508879	2610100L16Rik
	5.63378	6.14266	0.508878	Slc25a33
	4.71895	5.22745	0.508495	Gm24988
	3.23778	3.74607	0.50829	Gm24014
	2.55399	3.06228	0.50829	Gm16249
	3.6212	4.12921	0.508013	Gm10334
	6.81338	7.3213	0.507922	1700080G11Rik
	3.26172	3.76964	0.507921	Nfasc
	3.01766	3.52558	0.507921	Cyp11b2
	2.65831	3.16623	0.507921	Gm14471
	5.24422	5.75214	0.507921	Tmem42
	3.01766	3.52558	0.507921	Gm14597
	6.94416	7.45203	0.507865	Rdh9
	3.86418	4.37193	0.507751	Gm9257
	3.63942	4.14717	0.507751	Krt7
	2.68849	3.19624	0.507751	Zfp791
	3.61553	4.12316	0.507629	A130010J15Rik
	2.94112	3.4478	0.506682	Gm26541
	3.05454	3.56103	0.506497	Gm4027
	5.46119	5.96729	0.506106	Mrps16
	2.19092	2.69691	0.505983	Olfr1271
	4.01993	4.52588	0.505953	Wnk4
	1.66362	2.16944	0.505824	Vmn2r-ps54
	2.70088	3.2063	0.505426	Gm26080
	5.24456	5.74965	0.505092	Scarna13
	9.17949	9.6844	0.5049	Snord42a
	9.45433	9.95908	0.504753	Slc17a2
	2.76167	3.26633	0.504662	Serpina9
	1.7077	2.21217	0.504466	Gm23622
	1.43053	1.93466	0.504124	Gm25976
	3.1628	3.66692	0.504124	Tcfl5
	4.25234	4.75621	0.503864	Defb36
	1.85439	2.35808	0.50369	Olfr723
	2.52548	3.0291	0.503622	Gm4877
	3.87522	4.37878	0.503563	Gpr31b
	8.76431	9.26771	0.503399	n-R5s151
	2.57755	3.08063	0.503076	Gm6307
	3.7799	4.28293	0.503031	Rps24
	8.09278	8.59533	0.502544	Snord58b
	2.19168	2.69413	0.502449	Gm10696
	2.06084	2.56325	0.502406	Gm24919
	3.00281	3.50491	0.502102	Agpat4
	4.12079	4.62277	0.501976	Ddx28
	1.78282	2.28457	0.501755	Olfr308
	5.04276	5.54443	0.501675	Sh3rf1
	9.87255	10.3742	0.501655	Inmt
	4.20712	4.70809	0.50097	Ankrd26
	2.17914	2.6799	0.500758	6430710C18Rik
	2.92374	3.42448	0.500739	Mir297a-4
	4.63384	5.13449	0.500647	Gm23730
	2.33816	2.83858	0.500418	Lrrc31
	3.40121	3.90099	0.499778	Fam189b
	4.38018	4.87969	0.499509	Gm25985
	2.12271	2.62206	0.499356	Gm25253
	4.32723	4.82624	0.499008	Gm25099
	9.31804	9.817	0.498958	Keg1
	1.52828	2.02718	0.498895	Gm26103
	1.78425	2.28314	0.49889	Mucl2
	3.95477	4.45294	0.498172	Snord118
	7.4776	7.97572	0.498114	Il1r1
	3.3693	3.86734	0.498042	Ccdc42
	1.47125	1.96923	0.497986	Gm25795
	4.32267	4.82041	0.497735	Trav9d-1
	2.18021	2.67756	0.497344	Gm13571
	3.20938	3.7063	0.496917	Zdbf2
	3.54454	4.04091	0.496376	Creg2
	1.64684	2.14322	0.496376	Trav7-4
	6.27865	6.77503	0.496376	Epb41l4b
	2.91408	3.41045	0.496376	Gm13055
	2.35203	2.84841	0.496376	Gm20793
	2.34578	2.84215	0.496376	Gm9050
	1.63858	2.13496	0.496375	Mir301
	2.73107	3.22744	0.496375	Eci3
	3.15585	3.65223	0.496375	Rpl37
	1.22349	1.71986	0.496375	Olfr199
	2.52942	3.02579	0.496375	2010110K18Rik
	1.40616	1.90253	0.496375	Olfr1032
	2.70375	3.20012	0.496375	Dsn1
	4.70115	5.19752	0.496375	Zc3h12a
	3.84156	4.33761	0.496055	Snora20
	1.70456	2.20028	0.495717	Scgb1b19
	6.95325	7.44894	0.49569	Srd5a1
	3.09719	3.59284	0.495655	Myl3
	7.4293	7.92466	0.495358	Gm25394
	2.39671	2.89196	0.495244	Olfr116
	4.24356	4.73874	0.49518	Fn3k
	7.07397	7.56909	0.495124	Gm4788
	1.57551	2.07045	0.494941	Cldn34c3
	2.84651	3.34099	0.494484	Kcnh1
	5.16277	5.65702	0.494246	Zdhhc20
	6.27804	6.77197	0.493929	Spcs2-ps
	6.55447	7.04814	0.493666	Scarna10
	2.90052	3.39415	0.493633	Gm11186
	2.20363	2.69716	0.49353	Mir7-2
	5.90864	6.40128	0.492636	Mrto4
	4.74939	5.24166	0.492271	Dtymk
	2.07559	2.56785	0.49226	9230110F15Rik
	1.45171	1.9437	0.491984	Vmn2r85
	1.87849	2.37048	0.491984	Gm20736
	1.87849	2.37048	0.491984	Gm20736
	4.13013	4.62176	0.491637	Kcnj10
	3.1999	3.69154	0.491637	Myl12a
	1.93087	2.42251	0.491637	Gm22235
	1.60078	2.09227	0.491485	Gm25961
	1.59504	2.08643	0.491387	Gm26133
	1.32075	1.81214	0.491387	Vmn1r123
	5.5957	6.08692	0.491229	Gm25321
	2.61873	3.10983	0.491099	Gm25006
	2.72847	3.21914	0.490669	Gm11837
	4.63528	5.12563	0.490345	2700081O15Rik
	3.9064	4.39653	0.490133	Larp6
	2.37176	2.8617	0.489944	Gm25345
	5.44798	5.93788	0.489901	Ndufb8
	2.12409	2.61398	0.489892	Gm14505
	5.11244	5.60231	0.489871	Dnase2a
	2.51097	3.00082	0.48985	Hoxc5
	3.93766	4.42735	0.489689	Snord53
	1.82037	2.30991	0.489541	Gm22689
	2.18372	2.67285	0.489138	A730045E13Rik
	2.1497	2.63872	0.489018	4930403D09Rik
	3.62515	4.11407	0.488922	Aif1
	5.52629	6.01477	0.488476	Traf2
	1.65079	2.13926	0.488476	Mir742
	1.5371	2.02544	0.488335	Calr4
	5.5448	6.03309	0.488293	Snord1c
	1.68001	2.16822	0.48821	Olfr1308
	1.63228	2.1205	0.48821	Obox1
	3.16265	3.65081	0.488164	Banf2
	3.07321	3.56137	0.488164	Dcst2
	2.45389	2.94205	0.488164	Vmn1r103
	2.39191	2.88008	0.488163	4933432I09Rik
	3.8463	4.33447	0.488163	Gm23193
	6.97889	7.46703	0.488144	Cggbp1
	7.04955	7.53757	0.488013	Gm5524
	2.87681	3.3645	0.487688	Cd3g
	4.02482	4.51203	0.487212	Fancl
	1.72033	2.20754	0.487212	Gm22290
	2.12629	2.6135	0.487212	Cnga2
	4.45922	4.94606	0.486833	1600020E01Rik
	4.7038	5.19049	0.486692	Cbfa2t2
	1.70116	2.18778	0.486626	Olfr1138
	1.16765	1.65405	0.486399	Gm10801
	2.72981	3.21621	0.486399	Gm25200
	1.36578	1.85218	0.486399	Gm26314
	2.63225	3.11865	0.486398	Snora75
	2.22522	2.71162	0.486398	Olfr1387
	3.2822	3.7686	0.486398	Gfpt2
	2.03258	2.51898	0.486398	Gm32650
	2.33837	2.82477	0.486398	Gm23167
	1.97184	2.45824	0.486398	LOC102636873
	2.1781	2.6645	0.486398	Gm10509
	2.86885	3.35525	0.486398	Ptpn22
	2.67325	3.15965	0.486398	Gper1
	1.30818	1.79458	0.486398	Gm24854
	1.7079	2.1943	0.486398	Vmn1r5
	2.96713	3.45353	0.486398	Gm22177
	2.1781	2.6645	0.486398	Olfr250
	4.07118	4.55758	0.486398	Rpsa
	3.24416	3.73056	0.486398	Gm5946
	4.04511	4.5315	0.486397	5730408K05Rik
	3.18413	3.67035	0.486217	Gm26676
	2.49809	2.98429	0.486197	Nusap1
	3.98503	4.47117	0.486143	Tmem40
	1.95005	2.43618	0.486131	Zfp353-ps
	1.64574	2.13088	0.485139	Gm22772
	3.30418	3.78914	0.484957	Plxdc2
	1.5615	2.04611	0.484606	Gm23063
	4.545	5.02929	0.48429	Wsb1
	3.32668	3.8109	0.48422	D630024D03Rik
	7.17147	7.65545	0.483978	Gss
	2.01171	2.49546	0.483755	Pip
	3.01486	3.49848	0.483618	1700008O03Rik
	6.1079	6.59055	0.48265	Abhd13
	1.72183	2.20434	0.482514	Gm5643
	7.33926	7.82172	0.482458	Imp3
	3.54749	4.02995	0.482457	Prss21
	2.56918	3.05142	0.482239	Gm25906
	3.80774	4.28985	0.482115	Mphosph10
	4.90343	5.38539	0.481957	Clcn5
	3.69558	4.1771	0.481521	Rpl37a
	2.04231	2.52367	0.481356	Gm20852
	2.04231	2.52367	0.481356	Gm20852
	7.09889	7.58002	0.48113	Rny1
	2.50181	2.98289	0.481083	Gm16224
	2.64377	3.12459	0.480823	Tyms-ps
	4.11407	4.59489	0.480822	Atp5o
	2.84867	3.32949	0.480822	4921501E09Rik
	2.79134	3.27216	0.480822	Gpr174
	4.13993	4.62075	0.480821	Gpbar1
	3.17559	3.65638	0.480795	Slc24a5
	3.30841	3.78911	0.480705	Trpm4
	2.48297	2.96367	0.4807	Ighv1-77
	2.99507	3.47573	0.480657	Ppp2r2c
	5.83005	6.31061	0.480564	Wfdc17
	3.00529	3.48547	0.480173	Vrtn
	4.91244	5.39261	0.480172	Mapk8ip3
	3.8522	4.33237	0.480172	Ccdc149
	1.34557	1.82571	0.480148	Krtap4-1
	1.90871	2.38875	0.480043	Ighv1-13
	2.39662	2.87667	0.480043	Vmn1r206
	2.67225	3.15229	0.480043	Nlrc3
	1.86228	2.34232	0.480043	Gm7358
	1.6324	2.11244	0.480043	BE692007
	2.80688	3.28692	0.480043	Gm13791
	3.21635	3.69639	0.480043	C630043F03Rik
	2.45795	2.93799	0.480043	Cyp4b1-ps2
	2.39812	2.87816	0.480043	Ugt2a2
	2.12053	2.60058	0.480043	Cftr
	1.45768	1.93773	0.480043	Sval2
	2.73943	3.21947	0.480043	Tex101
	1.45768	1.93773	0.480043	Mir344d-3
	1.55955	2.03959	0.480043	Gm22999
	1.73438	2.21442	0.480043	Mir710
	1.88447	2.36451	0.480042	Mir3966
	1.54959	2.02963	0.480042	Olfr172
	3.5086	3.98864	0.480042	Frat2
	1.93204	2.41199	0.479947	Olfr850
	6.99162	7.47147	0.479844	Slc35g1
	3.5256	4.00542	0.479816	Gm24402
	5.38352	5.86331	0.479796	Sec61g
	7.10282	7.58236	0.47954	Gm22422
	4.36556	4.84506	0.479494	Gm23816
	2.07935	2.55852	0.479177	Olfr92
	2.85427	3.33323	0.478965	Gm22899
	5.39634	5.8753	0.478964	Gm22786
	4.14411	4.62304	0.478935	Lrit2
	3.77791	4.25685	0.478935	Gm9008
	1.68469	2.1636	0.47891	Olfr101
	4.30954	4.78834	0.4788	Tinf2
	3.15055	3.62906	0.478511	Alyref
	2.56782	3.04629	0.478474	Ces5a
	3.58672	4.06496	0.478243	Gm10336
	3.71728	4.19549	0.478203	Hps1
	5.53128	6.0089	0.477618	Pip5k1a
	3.21669	3.69425	0.477554	B430219N15Rik
	4.8007	5.27825	0.477541	Oxld1
	2.73255	3.21008	0.477525	Gm17231
	1.36317	1.84046	0.477292	Vmn1r76
	2.54217	3.01908	0.476909	Spink6
	8.13668	8.61355	0.476871	Snord34
	5.43119	5.90805	0.47686	Tusc2
	5.28389	5.76074	0.476849	Chchd1
	5.52569	6.0025	0.476814	Pkn1
	4.09936	4.57615	0.476792	Med4
	2.689	3.16563	0.476633	Bpifb2
	1.78301	2.25958	0.476577	Gm23272
	3.65213	4.12866	0.476529	Gramd4
	2.56417	3.04059	0.476419	Olfr869
	2.7308	3.20701	0.476213	Foxr1
	1.51514	1.99126	0.476117	Cxcl3
	5.41144	5.88747	0.476028	Gm25128
	3.46897	3.94499	0.47602	Pcgf2
	2.02274	2.49876	0.47602	Foxd2os
	3.89316	4.36899	0.475833	Kiss1r
	7.52639	8.00207	0.475678	Dhrs11
	5.34973	5.82537	0.475634	Rmdn1
	3.14398	3.61953	0.475548	Scp2d1
	2.5015	2.97679	0.475291	Mir1953
	3.69184	4.16646	0.474624	1700044C05Rik
	2.29167	2.76602	0.474347	Gm2005
	1.85232	2.32666	0.474341	Mir30a
	5.93053	6.40463	0.474094	Eif1b
	9.90254	10.3765	0.474005	Snord16a
	4.70546	5.17909	0.473632	Polr2h
	1.51109	1.98433	0.473248	Vmn2r122
	1.7855	2.25826	0.472755	Olfr806
	4.95265	5.42464	0.471987	Polr2i
	1.5917	2.06334	0.471638	Gm23065
	1.78115	2.25267	0.47152	Gm24051
	3.14165	3.61317	0.471519	Gm20497
	1.29812	1.76951	0.471395	Gm23015
	4.69301	5.16421	0.471202	Ublcp1
	4.22378	4.69487	0.471087	Plp2
	1.80007	2.27106	0.470986	8030443G20Rik
	1.88063	2.35132	0.470695	Hist1h2ab
	2.71392	3.18419	0.470275	LOC102634533
	3.79695	4.26695	0.469996	Ap5b1
	7.46795	7.93794	0.469995	Grpel1
	6.19732	6.66732	0.469995	Snord15a
	3.62173	4.0917	0.469964	Zxdb
	3.44125	3.91121	0.469963	4930505O20Rik
	3.82616	4.2961	0.469934	Prrg4
	4.67953	5.149	0.469471	Klhl12
	2.03177	2.50093	0.469168	Efhd1os
	4.04703	4.51614	0.469111	Fgd1
	3.56241	4.03152	0.46911	H1foo
	7.71874	8.18778	0.469042	Ugt2b35
	1.98059	2.44948	0.468892	Mroh9
	2.45223	2.92101	0.468772	4933408B17Rik
	2.67243	3.14114	0.46871	C230024C17Rik
	2.23406	2.70277	0.46871	Rbm46os
	3.11481	3.58352	0.46871	1700101I11Rik
	3.7642	4.23288	0.46868	Igkv19-93
	1.95077	2.41943	0.468652	Gm22263
	4.39653	4.86518	0.468652	Pigx
	2.09792	2.56657	0.468652	Gm22443
	1.33129	1.79994	0.468652	Mir10b
	1.61785	2.0865	0.468652	Vmn1r184
	4.24286	4.71151	0.468652	Ddx39
	1.62343	2.09208	0.468652	Obp1a
	3.19776	3.6662	0.468435	6430562O15Rik
	2.85931	3.32746	0.468145	Gm25162
	3.49859	3.96664	0.468047	Gm24415
	7.17781	7.64554	0.467731	Snord17
	2.73442	3.20215	0.467729	Defb13
	3.28	3.74766	0.467662	A430046D13Rik
	1.5102	1.97765	0.467451	Gm23411
	2.38352	2.85093	0.467411	Gm23468
	1.72507	2.19207	0.466999	Vmn1r18
	6.99394	7.46028	0.466342	Gm24620
	4.46308	4.92929	0.466209	Tlx2
	6.74622	7.2124	0.466178	Trabd
	5.00168	5.46762	0.465941	Tmem68
	2.74006	3.20582	0.465761	Rorb
	2.12174	2.58737	0.465621	Tas2r105
	3.69642	4.16188	0.465469	Adora2a
	3.14002	3.60534	0.465323	Zfp202
	1.14423	1.60951	0.465281	Olfr967
	4.2564	4.72168	0.465276	Rilpl2
	5.1776	5.64219	0.464589	Chrna2
	1.51007	1.9746	0.464536	Olfr951
	7.32752	7.79194	0.464425	Amd1
	4.89881	5.36312	0.464312	Trnau1ap
	1.70023	2.16451	0.464271	Gm23803
	5.01119	5.47527	0.464087	1500017E21Rik
	2.50889	2.97289	0.464002	n-R5s48
	5.11238	5.57628	0.463902	Wdr55
	1.54509	2.00897	0.463882	Sumo3
	3.46423	3.92808	0.463852	Gm16001
	3.06319	3.52647	0.463285	A830082K12Rik
	2.7679	3.23117	0.463277	Gm22254
	2.33168	2.79475	0.463079	Nefm
	2.23156	2.69411	0.46255	LOC102636183
	3.41764	3.87999	0.462346	Gm11978
	4.4378	4.89964	0.461846	Gm23340
	4.30449	4.76633	0.461846	Spats2
	3.8893	4.35114	0.461846	Igkv4-73
	3.37352	3.83537	0.461846	Siglech
	3.62579	4.08764	0.461846	LOC432842
	2.67046	3.1323	0.461845	H1fnt
	2.17481	2.63661	0.461797	Olfr63
	2.46725	2.9287	0.46145	Fut9
	2.84143	3.30263	0.461202	F630111L10Rik
	3.31714	3.77834	0.461201	Gm25992
	2.58839	3.04957	0.461176	A230056J06Rik
	5.52093	5.982	0.461069	Zfp180
	4.19794	4.65886	0.460924	Sgce
	2.17485	2.63565	0.460799	4932441J04Rik
	4.31268	4.77344	0.460752	Bambi
	2.71699	3.17769	0.460701	Gm22904
	4.01185	4.47255	0.460701	Igkv15-103
	2.93192	3.39262	0.460701	C330011M18Rik
	2.37408	2.83478	0.460701	8030474K03Rik
	2.55908	3.01975	0.460669	Rps20
	3.63313	4.09365	0.460527	1700037C18Rik
	4.39	4.85036	0.460356	Zfp358
	2.00029	2.46059	0.460292	Olfr378
	1.35632	1.81624	0.459925	Traj56
	2.21692	2.67683	0.459907	Gm26849
	4.52677	4.98667	0.459902	Cbr2
	4.83455	5.29413	0.45958	Gm6644
	5.87411	6.33364	0.45953	Pkdcc
	2.72741	3.18688	0.459471	Gm14120
	2.66372	3.12313	0.459413	Gm22427
	1.89487	2.3541	0.459228	Syne1
	2.97646	3.43569	0.459228	4930470P17Rik
	6.61304	7.07227	0.459227	Gm23734
	1.91912	2.37834	0.459227	Gm30718
	3.19778	3.657	0.459227	Calm4
	1.52494	1.98405	0.459113	4930527G23Rik
	3.37163	3.83074	0.459113	Tia1
	1.99159	2.4507	0.459112	Slco4c1
	1.58845	2.04756	0.459112	Gm24915
	3.88257	4.34168	0.459112	Cd14
	1.48158	1.94069	0.459112	Gm22656
	4.40963	4.86874	0.459112	Maged2
	2.22409	2.68295	0.458865	Cd55b
	3.05761	3.51637	0.458759	Pogk
	4.2998	4.75828	0.458478	A430105I19Rik
	1.40977	1.86818	0.458408	Gm10092
	2.58358	3.04135	0.457776	Gm26700
	3.21128	3.66905	0.457775	Tsga8
	4.67188	5.12958	0.457702	Gm15299
	3.33731	3.79498	0.457669	Rdh1
	4.49581	4.95339	0.457581	Bcl2l1
	2.52502	2.98253	0.45751	Gm12865
	3.72242	4.1797	0.457274	Syne1
	2.74438	3.20165	0.457274	Plekhs1
	2.20628	2.66355	0.457274	Gm20782
	2.74438	3.20165	0.457274	Gm16272
	3.27021	3.72748	0.457274	Agrp
	2.50585	2.96313	0.457274	Zfp182
	2.13098	2.5881	0.457115	Gm26860
	1.4935	1.95062	0.457115	Ighv8-11
	1.60101	2.05807	0.457059	Gm10722
	2.37675	2.8338	0.457059	Mir138-1
	7.11465	7.57163	0.456979	Amd1
	1.87714	2.33391	0.456765	Olfr1355
	4.5713	5.02791	0.456607	Uqcc2
	4.91845	5.37498	0.456535	Utp18
	2.38153	2.83796	0.456428	Gm6909
	2.84378	3.29992	0.456135	Folr1
	2.60773	3.06383	0.456102	Gm21797
	2.20614	2.6619	0.455759	Fam71d
	3.72554	4.18124	0.455706	Pcdhb8
	3.72341	4.17871	0.455304	Ing2
	7.79753	8.25268	0.455151	Gm5614
	6.37275	6.8276	0.454852	Snord45b
	3.96151	4.41627	0.454755	Arid3a
	4.08512	4.53962	0.454493	1110032F04Rik
	4.12158	4.57607	0.454486	Zfp62
	2.78449	3.2387	0.454207	Olfr1329
	4.58716	5.04118	0.454018	Gm25632
	4.58716	5.04118	0.454018	Gm25632
	2.83371	3.28756	0.45385	Gm25549
	1.91585	2.36961	0.453762	Igkv1-133
	2.30321	2.75671	0.453491	Slain1os
	4.74728	5.20074	0.45346	Dclk3
	2.11364	2.56704	0.453395	Gm15208
	4.41666	4.87	0.45334	Mrpl46
	1.87491	2.32824	0.453325	Tdpoz2
	2.49771	2.95096	0.453252	Gm23706
	1.28861	1.74161	0.453006	Mir302a
	5.74402	6.19669	0.452676	Tmem128
	3.27878	3.73146	0.452676	Klra2
	10.2521	10.7048	0.45262	LOC102638448
	3.98119	4.43368	0.452488	Chp2
	2.8753	3.32774	0.452436	Psg-ps1
	2.84937	3.3018	0.452435	Zfp40
	2.81359	3.26591	0.452323	Cib4
	3.95537	4.40752	0.452153	Odf2
	1.40278	1.85484	0.452063	Gm25124
	4.01698	4.46903	0.452052	Rps15a-ps5
	3.10354	3.55554	0.452	Gpc5
	3.86438	4.31638	0.452	Bspry
	2.38252	2.83424	0.451722	Gm15391
	2.63908	3.09052	0.451448	Gng8
	3.51241	3.96376	0.45135	Gm10693
	3.86478	4.31598	0.451198	Platr5
	1.88677	2.33797	0.451198	Taar2
	1.48554	1.93674	0.451198	Olfr799
	3.03197	3.48317	0.451198	H60c
	2.68119	3.13239	0.451198	Ebf1
	1.93898	2.39018	0.451198	Olfr119
	1.51718	1.96837	0.451198	Gm22210
	2.5303	2.9815	0.451198	Ifit1bl1
	2.62617	3.07737	0.451198	Frrs1l
	5.33532	5.78652	0.451198	C87436
	2.55524	3.00643	0.451198	Sox5os3
	1.8767	2.3279	0.451198	Igkv5-45
	1.25819	1.70939	0.451198	Gm26406
	2.82614	3.27734	0.451198	Gpr119
	1.32578	1.77698	0.451197	Olfr608
	1.8374	2.2886	0.451197	Bsph2
	1.66117	2.11237	0.451197	Gm24123
	2.35962	2.81065	0.451028	Gje1
	2.26292	2.71374	0.450824	Npy2r
	2.14666	2.59715	0.450492	Sirpb1b
	2.81469	3.26508	0.450391	1700012B07Rik
	4.07358	4.52392	0.450338	A930024N18Rik
	3.15406	3.60439	0.450326	Pnoc
	5.36151	5.81158	0.450069	Taf3
	3.39477	3.84477	0.450003	Rad51b
	4.17413	4.62392	0.449787	Nkap
	4.03692	4.48615	0.449231	Adnp2
	3.11314	3.56197	0.448821	Gm25947
	1.55643	2.00489	0.448461	Gm26065
	4.07164	4.5197	0.448056	Setd4
	4.19684	4.64489	0.44805	Haghl
	4.93117	5.37907	0.447903	Tyms
	7.39434	7.8422	0.447859	Ero1lb
	1.84543	2.29288	0.447449	Gm25332
	4.15238	4.5995	0.447121	Gm16271
	1.42862	1.87571	0.447091	Gm22004
	3.20047	3.64746	0.446983	Rhox4a2
	1.52267	1.96961	0.446946	Olfr812
	1.97666	2.42348	0.446829	Il1rapl1
	2.6247	3.07135	0.44665	Armcx4
	4.5598	5.00644	0.446637	Lin9
	3.63607	4.08248	0.446403	Wnt2b
	3.89415	4.34055	0.446399	Armt1
	2.61344	3.05978	0.446339	Mir193a
	3.8024	4.24874	0.446336	Nanos1
	2.87693	3.32324	0.446315	Gm25426
	1.84862	2.29494	0.446315	Gm23026
	4.97569	5.42197	0.446281	Mettl21a
	1.92056	2.36673	0.446177	Igkv3-7
	2.75902	3.20498	0.445959	LOC102643014
	5.11104	5.55692	0.44588	1110001J03Rik
	5.36547	5.81124	0.445775	Rab20
	2.64464	3.09033	0.445689	Gm15340
	1.6881	2.13358	0.445479	Gm3604
	3.08374	3.52915	0.445409	1700021N21Rik
	2.46038	2.90565	0.445271	Rbm11
	3.10146	3.54666	0.445196	Tnfrsf22
	9	9.44498	0.444975	Serpina4-ps1
	6.07548	6.52039	0.444914	Gm23639
	6.38441	6.82926	0.44485	Tmem170
	3.87456	4.31935	0.444791	Ccdc171
	6.88982	7.33449	0.444672	Zfp825
	3.41749	3.86214	0.44465	Rxfp3
	2.40057	2.84521	0.444639	Dgkg
	3.06069	3.50531	0.444627	Etohi1
	3.28893	3.73339	0.444461	Cep89
	2.01111	2.45545	0.444339	Gm12480
	3.2566	3.70094	0.444333	Gm17430
	2.44159	2.88567	0.444076	Gm26858
	1.68601	2.1299	0.443891	Olfr1093
	2.27309	2.71693	0.443834	Btnl5-ps
	2.67071	3.11445	0.443741	Bloc1s2-ps
	3.61544	4.05906	0.443616	Esyt3
	2.89927	3.34255	0.443286	4930570N18Rik
	5.72255	6.16544	0.442896	Dcun1d5
	3.57135	4.0141	0.442753	Pou4f3
	3.91065	4.3534	0.442753	Trnp1
	1.97161	2.41432	0.442708	1700101G07Rik
	1.84935	2.29204	0.442692	Gm26912
	2.19695	2.63941	0.442462	Gm12603
	1.92125	2.36358	0.442331	Olfr721-ps1
	2.55099	2.99333	0.442331	Rapgef4os1
	2.37828	2.82062	0.442331	Gm12510
	1.7243	2.16663	0.442331	Gm4884
	1.62523	2.06757	0.442331	Olfr618
	1.68342	2.12575	0.442331	LOC102634388
	2.37828	2.82062	0.442331	Gm21855
	2.47538	2.91771	0.44233	4921509C19Rik
	1.73205	2.17438	0.44233	Gm24200
	1.65087	2.0932	0.44233	Gm22062
	2.23594	2.67787	0.441931	H2bfm
	4.98319	5.42501	0.441824	Spata5l1
	3.4962	3.93781	0.441612	Ppfia3
	2.71146	3.15302	0.441555	Gm4524
	1.43327	1.87483	0.441555	Olfr1256
	2.37867	2.82023	0.441554	Prps1l1
	2.577	3.01856	0.441554	Prl
	1.48381	1.92532	0.441513	Dnah7a
	5.01474	5.45615	0.441405	Smc4
	1.52308	1.96441	0.441327	Traj34
	5.37716	5.81822	0.441052	Ppp1r2
	1.3539	1.79495	0.441046	Gm13119
	2.41615	2.8572	0.441046	Gm13850
	4.72888	5.16988	0.441006	Kctd2
	2.99234	3.43332	0.440983	LOC102638083
	1.35881	1.79976	0.440952	Gm25684
	4.07855	4.51937	0.440822	Ap3m2
	5.16371	5.60423	0.440517	Ifna5
	2.08069	2.52098	0.440288	Hist1h4f
	1.2063	1.6465	0.440197	1700084M14Rik
	5.08593	5.52608	0.440155	Ensa
	2.38453	2.82433	0.439803	Rpl5-ps2
	3.40174	3.84155	0.439803	Ntsr1
	2.75474	3.19454	0.439803	Gm26603
	2.6358	3.0756	0.439802	Gm26879
	2.20522	2.64502	0.439802	9430098F02Rik
	2.27294	2.71274	0.439802	AF067063
	2.28658	2.72638	0.439802	Gm26865
	3.92446	4.36426	0.439802	Tyw3
	2.60022	3.04002	0.439802	Gm11872
	2.04085	2.48065	0.439802	Gm15731
	2.90691	3.34669	0.439782	Hmgb4
	2.75664	3.1964	0.439761	Itgb2l
	1.88242	2.32218	0.439761	Ifit3b
	3.72914	4.1689	0.439761	Mir684-1
	1.74405	2.18382	0.439761	Gm23005
	2.83462	3.27438	0.439761	Mir684-2
	3.46905	3.90882	0.439761	Igkv4-78
	2.5779	3.01766	0.439761	Sh2d6
	2.41805	2.85781	0.439761	Cysltr1
	2.49043	2.93001	0.439583	LOC102635502
	4.8521	5.29135	0.43925	Fgfr1op
	4.88617	5.32493	0.438762	Psmg3
	3.77359	4.21219	0.438603	Zbtb12
	3.91902	4.35748	0.438456	Cpeb1
	2.56759	3.00585	0.438254	Hoxa3
	2.17526	2.6135	0.438239	Trim55
	1.50275	1.9409	0.438149	Gsdmc3
	3.38346	3.82159	0.438125	Pik3r6
	2.60109	3.03915	0.438062	Stac
	3.64275	4.08079	0.438035	Gm22811
	3.35339	3.79142	0.43803	Prss46
	1.77938	2.21741	0.438029	Gm11884
	1.46078	1.89878	0.437996	Gm2042
	3.12633	3.56408	0.437753	Gm16153
	4.00986	4.44754	0.437678	Gm13938
	2.03626	2.4735	0.437242	Gm15479
	4.25362	4.69076	0.437137	Ccdc90b
	3.07978	3.51674	0.436964	Adra2c
	1.40682	1.84365	0.436828	Gm24232
	2.56695	3.00373	0.436785	Gm3213
	3.14247	3.57926	0.436784	4932438H23Rik
	3.71541	4.15208	0.436673	Stx1a
	2.8157	3.25196	0.436257	Gm12910
	2.56565	3.0019	0.436252	Gm23196
	2.90933	3.34528	0.435952	Gm12000
	3.43197	3.86775	0.435784	Cldn15
	3.72756	4.16317	0.435603	1700094D03Rik
	9.54757	9.98315	0.435576	Rnu73b
	6.55905	6.99456	0.43551	Eif2s3y
	4.56283	4.99828	0.435445	Gm25083
	9.84061	10.2758	0.435199	Cyp1a2
	4.23341	4.66852	0.435109	Gm26778
	5.49759	5.93263	0.435038	Gm5879
	1.54745	1.98229	0.434832	Gm25605
	2.14322	2.5779	0.434683	Gm26263
	5.22111	5.65579	0.434683	1700025G04Rik
	2.10159	2.53628	0.434683	Gm25139
	4.3836	4.81828	0.434683	Grap
	2.60278	3.03746	0.434683	Gm12031
	2.14322	2.5779	0.434683	Olfr1512
	4.00944	4.44412	0.434683	Basp1
	3.47793	3.91262	0.434683	Adgrf2
	2.14322	2.5779	0.434683	Gm22765
	2.84248	3.27716	0.434683	Ankrd34a
	3.06742	3.5021	0.434683	Ttll7
	2.53261	2.96729	0.434683	A430072P03Rik
	2.69911	3.13379	0.434683	Clec3a
	2.14322	2.5779	0.434683	Olfr150
	3.44503	3.87971	0.434683	Stmn1-rs1
	1.69131	2.126	0.434683	Sly
	1.69131	2.126	0.434683	Sly
	3.77489	4.20957	0.434682	Cdk1
	1.74659	2.18128	0.434682	Olfr381
	2.20778	2.64246	0.434682	4833422M21Rik
	5.1125	5.54705	0.434552	2210011C24Rik
	1.94778	2.38221	0.434435	Gm22938
	4.48465	4.91908	0.434422	Evc2
	5.19933	5.63367	0.434343	Gm6576
	2.02813	2.46231	0.434187	Gm4924
	3.16257	3.59676	0.434187	Ifi27l2a
	2.08296	2.51715	0.434187	Tcrg-V5
	2.14741	2.5816	0.434187	Sfmbt2
	1.5374	1.97159	0.434187	4921504E06Rik
	2.28008	2.71427	0.434187	Zbtb34
	1.48379	1.91797	0.434187	Olfr992
	1.38112	1.81531	0.434187	Gm26335
	2.26482	2.69901	0.434187	Gm38706
	2.85476	3.28894	0.434187	Gm15243
	2.04366	2.47784	0.434186	Gm15218
	2.324	2.75817	0.434165	Moxd2
	2.64146	3.07558	0.434126	BC023719
	2.82984	3.26396	0.434126	Hpse2
	4.02545	4.45958	0.434125	Krt86
	2.7253	3.15943	0.434125	Fam166a
	4.20328	4.6374	0.434125	Lig1
	1.62117	2.0553	0.434125	Gm25416
	6.08405	6.51814	0.434085	Foxk2
	9.21696	9.65081	0.433847	Snord82
	5.20819	5.64175	0.433563	1700011M02Rik
	2.76119	3.19449	0.433301	Olfr935
	3.1389	3.5722	0.4333	Prdm8
	8.36012	8.79341	0.433288	Gm10247
	2.01205	2.44522	0.433172	Gm4906
	3.73859	4.1716	0.433009	Sall2
	2.31593	2.7489	0.43297	Gm4907
	2.87512	3.30746	0.432341	Adamts8
	2.08422	2.51636	0.432135	Ly6c1
	5.35697	5.78908	0.432106	Mettl6
	3.46654	3.89863	0.432085	AI607873
	3.31212	3.74412	0.431997	Sbsn
	1.97136	2.40315	0.431783	Klk1b21
	2.42393	2.85561	0.43168	Gm12147
	3.20501	3.63652	0.431501	Gm22725
	2.16163	2.59305	0.431417	Gm20149
	6.70269	7.13397	0.431277	Cebpg
	3.36971	3.80093	0.431212	Fam83a
	6.79947	7.23065	0.431182	Wdr45b
	3.80834	4.23901	0.430663	AA387200
	5.57543	6.006	0.430563	Gm7551
	2.65466	3.08522	0.430562	Olfr682-ps1
	6.95014	7.38069	0.430553	Arf5
	2.84618	3.27653	0.430355	Lingo1
	2.30852	2.73877	0.43025	1700128A07Rik
	1.65537	2.0854	0.430029	Olfr351
	5.0049	5.43482	0.429928	Snrnp27
	2.89635	3.32604	0.429685	Tacstd2
	2.985	3.4146	0.429596	Crh
	5.24143	5.67085	0.429423	Mrpl13
	3.12918	3.55834	0.429158	Fam161b
	4.47743	4.90639	0.428958	Tfrc
	3.62145	4.05041	0.428958	Irx3os
	4.46208	4.89068	0.428596	Gm525
	5.34557	5.77407	0.428494	Ddx10
	5.74324	6.17152	0.428279	Tmem242
	5.89476	6.32304	0.428277	Gm3837
	4.20169	4.62986	0.428169	Zfp607
	2.63845	3.06659	0.428142	AI414108
	3.73438	4.16227	0.427893	Rps6ka2
	2.85718	3.285	0.427814	Gm23785
	2.18587	2.61355	0.427683	Ankrd35
	5.81474	6.2423	0.427564	Gcnt4
	6.23553	6.66295	0.427417	Cdk2ap2
	7.51168	7.93909	0.427414	Abca8a
	1.77239	2.1997	0.427309	Vmn2r28
	2.84483	3.27174	0.426906	BC027072
	7.18749	7.61439	0.426895	Gm23297
	2.69895	3.1256	0.426651	Slc35g3
	7.16568	7.59221	0.426529	Rabac1
	4.01855	4.44496	0.426417	Sbspon
	3.48207	3.90849	0.426417	Usp46os2
	7.76063	8.187	0.426374	C1galt1
	0.93991	1.36616	0.42625	Gm24482
	3.44062	3.86665	0.426028	Syne1
	3.44534	3.87136	0.426028	Fscn2
	2.10592	2.53195	0.426028	Dok6
	2.82062	3.24664	0.426028	Prmt8
	1.57659	2.00262	0.426028	Vmn1r59
	2.53694	2.96296	0.426027	Olfr12
	4.59238	5.01841	0.426027	Spc25
	3.19103	3.61705	0.426027	Gm13174
	3.34851	3.77454	0.426027	Gm22728
	2.72935	3.15538	0.426027	Trbj2-2
	3.31445	3.74048	0.426027	Mill1
	2.02568	2.4515	0.425812	Olfr698
	1.68514	2.11043	0.425292	Ighv1-62
	2.10541	2.5307	0.425292	Klrc2
	2.02716	2.45245	0.425291	Olfr1341
	4.75349	5.17849	0.425006	Cela1
	1.99145	2.41646	0.425005	Gm4861
	4.73966	5.16456	0.424901	Frat1
	1.93228	2.35694	0.424661	Gm24667
	6.42964	6.85415	0.424509	Kat8
	3.16357	3.58798	0.424413	B3galnt1
	3.21191	3.63602	0.424113	Rhox4b
	2.9708	3.39491	0.424112	Rhox4a
	3.14514	3.56926	0.424112	Rhox4e
	3.09383	3.51794	0.424112	Rhox4g
	3.55701	3.98098	0.423973	Rax
	1.51756	1.94147	0.423912	Gm23434
	6.64171	7.06545	0.423741	Zpr1
	1.33635	1.76008	0.423726	Gm5945
	2.82708	3.25048	0.423401	Scd3
	3.88181	4.30508	0.423269	Ccdc64b
	4.27833	4.70142	0.423092	Mir1938
	3.52829	3.95119	0.422907	Pard6a
	4.88821	5.31111	0.422894	Zfp423
	2.90258	3.32528	0.422703	1700112J05Rik
	3.59804	4.02069	0.422646	Ndn
	2.64098	3.06256	0.42158	Taf9b
	3.13273	3.5543	0.421567	Gm6042
	1.38754	1.80889	0.421346	Mir381
	4.43812	4.85946	0.421346	Aqp5
	2.65681	3.07816	0.421346	Dsg3
	1.60379	2.02483	0.421045	Gm21894
	5.39056	5.81118	0.42061	Fam220a
	3.68743	4.10797	0.42054	Aard
	2.072	2.49252	0.420521	Gm3701
	1.64218	2.06235	0.420172	V1rd18
	1.66063	2.0808	0.420172	Scgb2b27
	3.27932	3.69934	0.420024	Mrgprf
	2.60933	3.02933	0.419997	AU022793
	5.20559	5.62531	0.419724	Exosc3
	5.77937	6.19881	0.41944	Gm5620
	4.00771	4.42707	0.419362	Nckap5l
	3.96065	4.37989	0.41924	Gm13075
	3.28486	3.70409	0.419222	F730016J06Rik
	1.95349	2.37236	0.418868	Cldn34b2
	8.21175	8.63033	0.418581	Rpl38
	3.66561	4.08402	0.418412	Mir877
	4.42506	4.84347	0.418411	LOC100043918
	2.52121	2.93942	0.418217	Gm13058
	1.27906	1.69727	0.418216	Gm22502
	6.64819	7.06616	0.41797	Pdhx
	3.41267	3.83062	0.417943	Necab3
	4.56591	4.98385	0.417943	Pgm1
	5.63094	6.04877	0.417834	Igkv4-74
	1.5781	1.99583	0.417729	Gm25856
	2.91237	3.3301	0.417728	Dytn
	1.91562	2.33335	0.417728	Gm22603
	1.25408	1.67181	0.417728	Gm7237
	1.40422	1.82195	0.417728	Olfr1116
	1.59108	2.00881	0.417728	Gm30910
	1.53885	1.95657	0.417728	Gm24611
	6.03745	6.455	0.417545	Depdc7
	3.14796	3.56535	0.417394	2210411M09Rik
	3.38044	3.79755	0.417108	4930507D05Rik
	1.72691	2.14391	0.416994	Gm22797
	1.80335	2.22035	0.416994	Gm13601
	1.64648	2.06345	0.416976	Gm23799
	5.38678	5.80352	0.416745	Mier1
	1.75015	2.16672	0.416565	Gm26401
	2.25777	2.67433	0.416564	Trav6n-6
	4.58457	5.0009	0.416332	Gm10645
	2.64351	3.05976	0.416246	Tcstv3
	2.66662	3.0827	0.41608	Gm10101
	6.21244	6.62834	0.415894	Hnrnpk
	4.06051	4.47634	0.41583	Med30
	2.1944	2.61023	0.415829	Gm23464
	2.02813	2.44396	0.415829	Gm22612
	2.43261	2.84818	0.415569	Olfr740
	4.08807	4.5036	0.415531	Gm23546
	7.94455	8.35991	0.415356	Bnip3l
	2.30173	2.71695	0.415221	Hyal4
	1.71743	2.13262	0.415189	Gm3594
	3.27	3.68518	0.415173	BC048609
	5.85049	6.26515	0.41466	Mrps28
	6.37115	6.78577	0.41462	Cdh1
	2.50611	2.92073	0.41461	Clca4a
	6.73409	7.14867	0.414581	Snord11
	5.1743	5.58882	0.414516	Spry4
	3.77325	4.18763	0.414382	Etaa1
	2.16533	2.57957	0.41424	Gm10220
	3.10704	3.52125	0.414209	Galnt6
	2.90959	3.32376	0.414176	Gm3363
	2.08947	2.50353	0.414053	Ear6
	3.51489	3.92894	0.414052	Gm17597
	3.76471	4.17863	0.413914	Gm24594
	4.74465	5.15851	0.413861	Mak16
	3.87422	4.28807	0.413852	Svopl
	3.76401	4.17774	0.413729	Nfatc2ip
	2.70543	3.11911	0.413689	Ms4a3
	6.95243	7.36612	0.413688	Immp1l
	1.97917	2.39283	0.413667	1700001J03Rik
	2.69604	3.10949	0.413447	Gm9312
	5.0919	5.50492	0.413022	Gm10020
	4.72208	5.13495	0.412869	Orai1
	3.7921	4.20497	0.412869	Clec2i
	6.22715	6.64002	0.412869	Plekhf1
	2.01295	2.42562	0.412675	Gm23390
	6.86289	7.27555	0.412663	Gm25117
	5.80554	6.21818	0.41264	Plcb1
	6.50729	6.91992	0.412632	Gm11810
	3.86195	4.27456	0.412616	Gm25821
	2.43788	2.85045	0.412561	Zfp420
	6.50027	6.91278	0.412508	Magi3
	3.17421	3.58667	0.412451	Gm590
	3.24076	3.65316	0.412407	Mpz
	1.89499	2.30715	0.412154	Mir466n
	5.22421	5.6362	0.411986	Gm25270
	2.25373	2.66571	0.41198	Pate2
	3.24873	3.66035	0.411618	A730011C13Rik
	3.63271	4.04317	0.410459	Syne3
	10.3895	10.7997	0.41019	n-R5s136
	5.99566	6.4056	0.409946	Gtf2b
	3.98861	4.39855	0.409934	Spcs2
	6.35425	6.76406	0.409814	Rps27l
	2.94188	3.35158	0.409702	Casc1
	5.84603	6.25553	0.409506	Rnf39
	3.49607	3.90554	0.409464	Gm26289
	2.14383	2.55325	0.409415	4933416E03Rik
	5.48883	5.89806	0.409227	Efemp1
	5.83366	6.24266	0.409001	Adrm1
	2.41244	2.82133	0.408893	Fbxw22
	2.3289	2.73778	0.408878	4930557A04Rik
	2.36536	2.77419	0.408831	Trav9d-4
	6.17673	6.58554	0.408808	Hhex
	3.41906	3.82778	0.408721	Iglv1
	3.88189	4.29061	0.408721	Jmjd7
	3.62515	4.03387	0.408721	Mir1895
	2.88418	3.2929	0.408721	Gm25107
	2.5678	2.97652	0.40872	Snord96a
	2.18947	2.59804	0.408564	Gm11487
	5.61099	6.01956	0.408562	Gcnt2
	1.63807	2.04656	0.408489	1700029M03Rik
	3.57587	3.9843	0.408429	Rab4a
	2.21391	2.62233	0.408413	Krtap31-2
	7.85922	8.2673	0.408081	Scarna2
	1.64527	2.0533	0.408029	Olfr365
	1.94039	2.34842	0.408025	Gm17079
	7.31426	7.72214	0.407877	Blvrb
	3.2853	3.69303	0.407726	Zfp930
	4.23157	4.63926	0.407685	Nnat
	2.23108	2.63876	0.407685	Chrna5
	3.82014	4.22775	0.407609	Hcst
	6.28831	6.69575	0.407441	Fbl
	2.39575	2.80315	0.407407	LOC102642717
	1.79399	2.2014	0.407407	Olfr169
	5.02858	5.43598	0.407407	Cdc5l
	1.7134	2.12081	0.407407	Gm24488
	1.7134	2.12081	0.407407	Gm24488
	1.7134	2.12081	0.407407	Gm24488
	5.2901	5.6975	0.407407	Blvra
	4.03568	4.44309	0.407407	Sertad3
	2.82993	3.23733	0.407406	Tbc1d22bos
	1.494	1.90141	0.407406	Gm25680
	1.494	1.90141	0.407406	Gm25680
	1.59624	2.00365	0.407406	Gm25673
	1.85218	2.25958	0.407406	Gm22831
	3.41972	3.82713	0.407406	Rps11
	1.84613	2.25354	0.407406	Gm20153
	4.25394	4.66127	0.407324	Wnt2
	1.82983	2.23682	0.406992	Nepn
	4.85321	5.2599	0.406684	Gm14188
	2.76395	3.17063	0.406684	Gm6377
	4.81335	5.22004	0.406683	Cyb561d2
	1.65775	2.06436	0.406617	Gm23836
	1.58388	1.99013	0.40625	Gm10360
	4.24683	4.65308	0.406244	Sell
	2.71009	3.11612	0.406021	Vmn2r33
	3.67336	4.07902	0.405667	Gm12305
	2.3553	2.76091	0.4056	Gm10556
	1.80539	2.21082	0.405434	Tpbpb
	2.90606	3.31141	0.405341	Gm12324
	3.5332	3.93845	0.405251	Olfr222
	2.72133	3.12658	0.405251	LOC102634389
	2.31495	2.71983	0.40488	Spdya
	2.34976	2.75464	0.40488	Pcdhb17
	3.13639	3.54127	0.40488	Lexm
	4.35643	4.76122	0.404789	Slc30a3
	3.57444	3.97915	0.404708	Zfp385c
	1.76629	2.17088	0.404587	Gm6637
	2.76025	3.1647	0.404443	Olfr632
	6.16468	6.56899	0.404314	Gm25873
	1.39853	1.80235	0.403814	Olfr350
	2.0225	2.42629	0.403792	Olfr986
	2.32127	2.72504	0.403771	Stk-ps2
	2.88671	3.29037	0.403661	2810410L24Rik
	3.4744	3.87806	0.403661	Mpped1
	2.64732	3.05098	0.403661	Tmem212
	2.21576	2.61942	0.403661	Gm14951
	1.44682	1.85048	0.40366	4930524N10Rik
	5.85109	6.25471	0.403618	Snx17
	3.47862	3.8821	0.403482	Rspo4
	4.64054	5.04393	0.403398	Ing3
	5.46326	5.8666	0.403341	Rspry1
	2.13259	2.53568	0.403081	Mir493
	2.05764	2.46063	0.402992	Gm4297
	4.36608	4.76899	0.402907	Tmem258
	2.11918	2.52196	0.402779	Olfr667
	8.35602	8.75873	0.40271	Cyp2b9
	5.70054	6.10309	0.402548	Atoh8
	4.76712	5.16961	0.402488	Gm26387
	5.03118	5.43323	0.40205	Casp3
	4.89751	5.29948	0.401973	Tmtc4
	2.77207	3.17396	0.401893	4831440E17Rik
	3.02194	3.42383	0.401893	Gm15624
	2.46711	2.869	0.401892	Olfr17
	1.97821	2.38004	0.40183	Olfr564
	2.77212	3.1739	0.401781	Gm24944
	2.38148	2.78322	0.401743	Gm26629
	2.05176	2.4534	0.401639	Ms4a12
	2.8986	3.30024	0.401639	Gm12610
	6.85852	7.25985	0.401329	Gm23331
	2.49457	2.8958	0.401232	Asb4
	3.21446	3.61565	0.401193	Sv2c
	8.28698	8.68817	0.401184	Etnppl
	1.77156	2.17261	0.401053	AF067061
	5.32671	5.72774	0.401036	Pfdn1
	2.59404	2.995	0.400953	Gm25663
	2.83273	3.23362	0.400891	Slc38a5
	3.13807	3.53877	0.4007	Gimap3
	7.63876	8.03918	0.400416	LOC102641848
	6.30953	6.70983	0.400294	mt-Ty
	1.75086	2.15112	0.40026	Gm10604
	3.48154	3.88169	0.400147	Gm14634
	8.07554	8.47543	0.39989	Suds3
	2.28982	2.68965	0.39983	Olfr1260
	4.98602	5.38565	0.399633	1810043H04Rik
	6.82373	7.22327	0.39954	Snora52
	2.59688	2.99619	0.399316	Olfr1456-ps1
	1.67176	2.07106	0.399309	Olfr298
	3.52786	3.92707	0.399204	Kdelr3
	2.03771	2.43691	0.399203	Gm17028
	3.80723	4.20639	0.399167	Col8a2
	3.39049	3.78962	0.399138	Pom121l2
	2.16106	2.56005	0.398996	Cenpw
	4.89345	5.29244	0.398995	Trav9-1
	2.31323	2.71211	0.39888	Bex4
	2.84438	3.24322	0.398842	Gm5132
	1.48982	1.88826	0.39844	Igkv5-43
	2.30178	2.69996	0.398175	Gm16117
	2.01977	2.41791	0.398139	Gm23708
	6.95369	7.35177	0.398082	Snap23
	5.57321	5.97122	0.398008	Vmp1
	3.67063	4.06858	0.39795	Lmnb2
	4.35192	4.74967	0.397749	Tcf21
	2.8262	3.22395	0.397749	Edn1
	2.9948	3.39252	0.397719	Hmgn3
	3.11706	3.5143	0.397245	3300002I08Rik
	6.78109	7.17828	0.397186	Gm8942
	2.77736	3.17446	0.397099	Hes5
	3.16027	3.55709	0.396826	Rpl32-ps
	1.89078	2.28758	0.396797	Prr32
	9.71742	10.1142	0.39679	mt-Tn
	3.02436	3.42114	0.396774	Matn4
	5.83625	6.23277	0.396523	Rps11-ps1
	2.3118	2.70822	0.396412	Rtp2
	1.81639	2.21268	0.396287	Tas2r113
	2.27029	2.66654	0.396255	Gsdma
	2.93052	3.32677	0.396255	Serpina3c
	3.22911	3.62536	0.396255	Gm5464
	1.86487	2.26112	0.396255	Gm25464
	1.49915	1.8954	0.396255	Gm24401
	2.27996	2.67622	0.396255	Gm23101
	2.24861	2.64487	0.396255	Gm14204
	1.52948	1.92574	0.396255	Gm26436
	3.43155	3.82781	0.396255	Spag8
	1.45592	1.85218	0.396255	Olfr299
	1.45592	1.85218	0.396255	Gm25499
	1.45592	1.85218	0.396255	Gm24410
	1.86487	2.26112	0.396255	Gm23613
	2.18016	2.57641	0.396255	LOC105246632
	2.59965	2.99591	0.396255	Gpr165
	1.45592	1.85218	0.396255	Mir201
	3.47508	3.87134	0.396255	Srsx
	1.55138	1.94764	0.396254	Gm25657
	3.05729	3.45355	0.396254	Btbd11
	3.7043	4.10055	0.396254	Olfr75-ps1
	2.7538	3.15006	0.396254	Gm2800
	2.25398	2.65023	0.396254	Nova1
	2.08604	2.48229	0.396254	Cd200r2
	1.36749	1.76374	0.396254	Olfr133
	2.69445	3.09071	0.396254	B3gnt4
	3.29635	3.6926	0.396254	Mturn
	4.48297	4.87922	0.396254	Lysmd4
	2.26033	2.65658	0.396254	Zfp583
	1.35862	1.75487	0.396254	Gm25121
	2.10193	2.49818	0.396254	Rhox3c
	1.79867	2.1949	0.396227	Gm23035
	6.06039	6.45659	0.396197	Strn3
	2.10456	2.50066	0.3961	Gm15232
	4.48078	4.87676	0.395982	Cux2
	3.03286	3.42883	0.395972	Gm15537
	2.52984	2.92572	0.39588	Gm26839
	1.69799	2.09387	0.39588	Gm15384
	1.83296	2.22882	0.39586	Gm22428
	5.25234	5.64792	0.395578	Egfl7
	5.46989	5.86541	0.395523	Ugcg
	2.38268	2.77819	0.395505	Olfr811
	2.71617	3.11168	0.395505	AF357425
	1.89545	2.29095	0.395505	Gm3453
	3.96351	4.35901	0.395505	Ppp1r3e
	1.86525	2.26075	0.395505	Zfp820
	3.42567	3.82118	0.395505	a
	1.95098	2.34648	0.395505	Olfr1099
	2.45871	2.85422	0.395505	Gm31738
	2.293	2.6885	0.395505	Olfr275
	2.40668	2.80218	0.395505	Gm26425
	1.64865	2.04415	0.395505	Gm12794
	2.4863	2.88181	0.395505	Gm13201
	1.53663	1.93213	0.395505	Gm23429
	2.65795	3.05346	0.395505	Gm7546
	1.74771	2.14322	0.395505	Olfr881
	3.71625	4.11176	0.395505	Tmem158
	1.54502	1.94053	0.395505	Gm23705
	8.53808	8.93358	0.395504	Ugt3a1
	2.18493	2.58044	0.395504	Gm41
	2.54948	2.94497	0.395493	Gm5244
	4.30903	4.7043	0.395275	Trhde
	3.12191	3.51717	0.395259	LOC102643083
	1.87797	2.27287	0.394901	Olfr1307
	5.35937	5.75421	0.394839	Mob2
	2.13489	2.52972	0.394835	Gm5745
	1.67407	2.06874	0.394669	Vmn2r115
	3.34556	3.74019	0.394623	BC002059
	2.10811	2.50248	0.394365	Gm24775
	1.66571	2.06002	0.394314	Gm20911
	1.66571	2.06002	0.394314	Gm21095
	1.66571	2.06002	0.394314	Gm21488
	1.66571	2.06002	0.394314	Gm21488
	2.7302	3.12443	0.394229	5031434C07Rik
	2.14461	2.53884	0.394229	Iqcf5
	5.25323	5.64744	0.394208	Fis1
	3.04816	3.44232	0.394161	Olfr596
	1.24243	1.63649	0.394066	Gm23790
	3.83532	4.22933	0.394013	Gm22865
	5.56645	5.96046	0.394013	Exosc8
	3.07461	3.46862	0.394012	1700030C12Rik
	3.20001	3.59402	0.394012	Podnl1
	5.27201	5.66592	0.393905	B4galt3
	2.21855	2.61192	0.393375	Gm3173
	2.16787	2.56114	0.393272	1700010D01Rik
	3.7108	4.10396	0.393157	Fam206a
	4.28406	4.67713	0.393068	Inhbb
	2.52158	2.91456	0.392983	Gm10410
	6.44532	6.83814	0.392827	Mff
	3.07218	3.46498	0.392803	Olfr690
	1.88903	2.28184	0.392802	Vmn2r-ps128
	3.85206	4.24486	0.392802	Cabp2
	3.04978	3.44258	0.392802	Gm24350
	3.8365	4.2293	0.392802	Mapk8ip1
	2.46317	2.85597	0.392802	Adgrl3
	2.52598	2.91877	0.392786	2310031A07Rik
	5.18689	5.57967	0.392786	Yars2
	4.22786	4.62056	0.392699	Tanc2
	3.54307	3.93572	0.392657	Gm10649
	7.56058	7.95314	0.392563	n-R5s156
	6.14793	6.54045	0.392525	Hn1l
	3.2916	3.68394	0.392342	4930590J08Rik
	3.98461	4.37676	0.392151	Fthl17a
	3.13351	3.52558	0.392068	Dlk1
	2.5848	2.97687	0.392068	Rgr
	3.33427	3.72634	0.392068	Zfp593
	2.85087	3.24293	0.392068	Gm22093
	2.29472	2.68678	0.392068	1700013D24Rik
	2.28206	2.67413	0.392068	Sox5it
	2.66249	3.05456	0.392068	Nxf7
	3.49342	3.88546	0.392039	Polk
	2.97712	3.36908	0.391957	Psapl1
	6.3445	6.73645	0.391955	Smim13
	6.23277	6.62466	0.391884	Hsf2
	5.41525	5.80696	0.391707	Cryl1
	8.78083	9.17224	0.39141	Sult1d1
	3.54269	3.934	0.391312	Klhl13
[truncated: 2,253 more rows]
