# Supplementary material for: Effects of β-glucan Rich Barley Flour on Glucose and Lipid Metabolism in the Ileum, Liver, and Adipose Tissues of High-Fat Diet Induced-Obesity Model Male Mice Analyzed by DNA Microarray
Source: Nutrients. 2020 Nov 19;12(11):3546. doi: 10.3390/nu12113546 (PMC7699600; doi:10.3390/nu12113546)
Supplement: Supplementary file 1 [file nutrients-12-03546-s001.zip › Table S4.xlsx]

## Sheet: Table S4
	Table S4. Differentially expressed genes in the adipose tissue by microarray analysis.
	Control	BF	Log Ratio	Gene Symbol
	2.8204	5.02291	2.20251	Mir186
	6.22462	8.33779	2.11317	Adgrg2
	4.65805	6.71652	2.05848	Mmp7
	4.1278	6.1356	2.0078	Cdhr3
	5.33716	7.14967	1.81251	Plet1
	5.02717	6.73053	1.70335	Iglv1
	2.98456	4.65794	1.67338	Igkv10-96
	4.32132	5.98406	1.66274	Iglv2
	3.25455	4.75986	1.50531	Igk-V1
	3.71238	5.18043	1.46805	Dao
	3.89793	5.35036	1.45243	Cfap44
	3.94211	5.34905	1.40694	Ccdc108
	5.75954	7.15321	1.39367	Syne1
	2.79595	4.12366	1.32771	Rmst
	4.202	5.49979	1.29779	Igh-VJ558
	3.20006	4.489	1.28895	C230072F16Rik
	3.8391	5.09755	1.25845	Gm25135
	4.58976	5.83553	1.24577	Pipox
	4.38172	5.61637	1.23465	Lrrc36
	7.835	9.06306	1.22806	Adrb3
	4.56289	5.78623	1.22334	Iglc3
	5.38704	6.60295	1.21591	Dnaja4
	3.08718	4.29944	1.21226	Fermt1
	3.33995	4.54403	1.20409	Cideb
	5.79336	6.98788	1.19452	Syne1
	3.98268	5.15426	1.17159	B4galnt2
	4.498	5.66105	1.16305	Gm11037
	3.37884	4.52227	1.14343	Sntn
	4.55754	5.69539	1.13784	Trp53rka
	4.46569	5.60353	1.13784	Apln
	5.67123	6.79972	1.12849	Cyp2d22
	4.06774	5.18827	1.12053	Cdhr4
	5.83227	6.95145	1.11918	Syne1
	9.75015	10.8689	1.1188	Pck1
	8.24878	9.36428	1.11551	Igk-V21
	3.78404	4.89141	1.10737	Syne1
	2.92044	4.02154	1.10109	n-R5s173
	4.20946	5.3034	1.09394	Slc38a3
	5.85179	6.93416	1.08237	Syne1
	3.40923	4.48376	1.07453	Ppil6
	3.64555	4.71927	1.07371	Ighg3
	3.63971	4.71301	1.0733	Chad
	4.9888	6.05581	1.06701	2010016I18Rik
	5.49315	6.55684	1.06369	Mall
	5.18683	6.24949	1.06266	Orm3
	5.08156	6.14126	1.0597	Lrp2
	6.46219	7.51892	1.05673	Fam13a
	3.67648	4.73317	1.05669	Egfl6
	3.74705	4.80325	1.0562	Ak7
	4.23526	5.28694	1.05169	Ighv1-34
	6.89445	7.94512	1.05067	Agt
	6.63527	7.68065	1.04537	Robo4
	2.81798	3.85968	1.04171	Cldn2
	2.6484	3.68576	1.03736	Olfr1158
	4.62352	5.65749	1.03397	1700040L02Rik
	3.33452	4.36734	1.03281	Cfap54
	4.71586	5.74769	1.03183	Ighv1-62-1
	3.85808	4.86885	1.01076	Rmst
	6.95968	7.96453	1.00485	Sema6a
	4.06501	5.0631	0.998089	Kirrel3
	4.12536	5.1183	0.992936	Vwa3a
	4.27645	5.26799	0.991547	Igsf11
	4.08405	5.07464	0.99059	Lrrc74b
	4.84338	5.83365	0.990269	Prkcg
	1.94402	2.93092	0.986902	Mirlet7b
	3.3505	4.33381	0.983313	Tgtp2
	6.22921	7.19963	0.970418	Syne1
	7.80162	8.77152	0.969898	8430408G22Rik
	3.12971	4.09913	0.96942	Gm14393
	4.66676	5.63263	0.965867	Gm22456
	2.45234	3.41632	0.963978	Vmn1r1
	2.5244	3.48838	0.963977	Serpina1c
	2.25672	3.21639	0.959674	Gm25179
	2.98446	3.94413	0.959673	Fabp2
	4.00122	4.9565	0.955272	Gsdmcl2
	4.79824	5.753	0.954769	Ly6c1
	2.65312	3.60722	0.954105	Gm23242
	5.78377	6.73727	0.953499	Snhg11
	7.24676	8.1853	0.938541	Gja1
	7.61085	8.54614	0.935292	Ndrg1
	3.57258	4.50728	0.934705	Cfap74
	6.69495	7.62774	0.932794	Lcn2
	6.26223	7.19367	0.931441	Nrbp2
	7.84162	8.76591	0.924294	Chst1
	5.4357	6.3492	0.913499	Dll4
	4.03438	4.94594	0.911558	Gm11979
	3.8293	4.73263	0.903332	Slc26a3
	3.63423	4.53756	0.903332	Dnah5
	3.9269	4.82974	0.902838	Pdf
	7.62134	8.51982	0.898481	Ltbp4
	4.24944	5.14536	0.895912	Plekhg6
	4.69562	5.59074	0.895118	Mir5120
	3.158	4.05274	0.894735	Ccdc162
	3.05092	3.94002	0.889104	Mir296
	7.72679	8.61486	0.888062	Kdr
	4.18432	5.06848	0.884158	Dcdc2a
	4.507	5.38876	0.881758	Dennd2d
	7.02619	7.90603	0.879839	Slc9a3r2
	8.37618	9.25578	0.8796	Nnat
	5.66422	6.5422	0.877979	Syne1
	2.06291	2.94079	0.877884	Klk1b22
	2.0258	2.9033	0.877499	Olfr373
	3.9716	4.8489	0.877306	Adcy8
	7.08372	7.95739	0.873676	Cyyr1
	2.59259	3.46596	0.873362	Igkv4-53
	4.13701	5.01015	0.873143	Tmem212
	4.75441	5.62702	0.872609	Syne1
	5.80048	6.67107	0.870591	Adcy4
	3.04804	3.91759	0.869547	Gm2837
	7.65224	8.52029	0.868045	Cd300lg
	4.10328	4.97095	0.867666	Hydin
	3.74437	4.61166	0.867291	Igkv6-13
	7.98818	8.84946	0.861285	Gm13304
	7.98818	8.84946	0.861285	Gm13304
	7.98818	8.84946	0.861285	Gm13304
	7.98818	8.84946	0.861285	Gm13304
	3.62866	4.48957	0.860909	Dnah3
	6.69282	7.54962	0.856801	Esam
	5.90831	6.76368	0.85537	Syne1
	6.46215	7.31439	0.852239	Gm23002
	4.09877	4.94991	0.85114	Syt10
	3.90091	4.75079	0.849872	1700015O11Rik
	3.20818	4.05759	0.849412	Igkv3-10
	4.35135	5.19577	0.844417	Fndc7
	4.384	5.2224	0.8384	Vsig10
	2.92234	3.75832	0.835975	Gm6642
	5.16919	6.00439	0.8352	Fzd6
	3.23257	4.06689	0.834324	Slc7a9
	3.54832	4.38256	0.834237	Gm24009
	6.19778	7.03198	0.834199	Hspa12b
	6.86127	7.69029	0.82902	Gm23134
	6.22492	7.0532	0.828283	Rasip1
	5.24825	6.07573	0.82748	Rasgrp2
	5.76966	6.59602	0.826354	Zfp366
	4.64736	5.47306	0.825705	Scnn1a
	5.32791	6.15311	0.825201	Plekhb1
	7.98728	8.81237	0.825088	Gm1987
	3.60449	4.42644	0.821952	Dnah12
	5.0675	5.88716	0.819659	Caskin2
	4.09802	4.91707	0.81905	Apbb3
	6.28039	7.09902	0.818625	Dysf
	8.85499	9.67286	0.817863	Timp3
	3.54103	4.35879	0.817765	Zfp867
	2.79855	3.61536	0.816811	Cdr1
	3.81067	4.6269	0.816227	Dnah11
	6.00973	6.82561	0.815874	Spns2
	2.53302	3.34549	0.812467	Olfr1170
	3.70615	4.5159	0.809749	St6galnac5
	4.13782	4.94747	0.809653	Alox12
	6.14112	6.94755	0.806427	Prkd2
	2.05231	2.85845	0.806142	Gm25495
	3.17207	3.97819	0.806119	Gm24415
	5.50827	6.31424	0.805968	Rab3a
	3.55368	4.35784	0.804159	Mir218-2
	2.9156	3.71938	0.80378	Olfr418
	3.51551	4.31776	0.802252	Rab4a
	8.27079	9.06653	0.795744	Gm13304
	8.27079	9.06653	0.795744	Gm13304
	4.0366	4.83093	0.794335	Fxyd2
	7.8774	8.67074	0.793338	LOC100041504
	7.76103	8.55428	0.793249	Timp4
	3.46708	4.26014	0.79306	Sectm1b
	2.54209	3.33469	0.792596	Mir1941
	5.97026	6.7605	0.790237	Etl4
	4.57183	5.36102	0.789189	Gm3002
	7.26838	8.05697	0.788589	Kank3
	3.19834	3.98376	0.785427	Zyg11a
	8.30111	9.08635	0.785238	Gm1987
	8.34813	9.13305	0.784914	Eng
	6.39782	7.18231	0.78449	Sema3f
	3.35321	4.13742	0.784211	Stoml3
	5.75856	6.54232	0.783757	Ankef1
	3.45659	4.24035	0.783756	Gm23199
	5.69458	6.47796	0.78338	Bcl6b
	3.53217	4.31514	0.782977	Gm22750
	3.14831	3.92946	0.781153	Clrn3
	3.60238	4.38318	0.780794	Fam188b
	4.98579	5.76522	0.779421	Gm454
	4.94817	5.72742	0.779246	Olfr1034
	4.31271	5.09143	0.778729	Dnali1
	7.80953	8.58761	0.778088	S1pr1
	2.42679	3.20411	0.777327	Gm22762
	2.20106	2.97784	0.776775	Olfr1383
	3.98636	4.76196	0.775598	Ldoc1l
	2.78319	3.55857	0.775377	Igkv4-80
	8.56615	9.3415	0.775344	Ighm
	4.00691	4.7814	0.774487	LOC102638521
	3.53922	4.31351	0.774296	Cdhr5
	8.73114	9.50384	0.772694	Snora17
	4.17715	4.94928	0.772124	Sgip1
	3.7953	4.56703	0.771728	Rybp-ps
	4.72622	5.49709	0.770872	Mrgpra1
	2.33133	3.1019	0.770574	Gm30718
	4.844	5.61458	0.770574	C330006A16Rik
	6.71643	7.48649	0.770053	Shank3
	4.52889	5.29819	0.769303	Dll1
	8.58086	9.34677	0.765904	Apcdd1
	6.27567	7.04027	0.764597	Cldn5
	4.56125	5.32564	0.764384	Odf3b
	3.32988	4.0942	0.764319	Olfr577
	5.49922	6.26107	0.761851	Cuedc1
	5.44365	6.20472	0.761066	Sox18
	5.93999	6.70106	0.761064	Clic5
	3.5491	4.31002	0.760921	Tstd1
	3.78793	4.54516	0.757225	Dnah6
	3.95871	4.71522	0.756511	Cdkn1c
	3.2946	4.05089	0.756282	Olfr1388
	5.63468	6.39096	0.756282	Sox7
	2.95633	3.71261	0.756282	Bbox1
	5.97192	6.7282	0.756281	Id1
	3.85457	4.60955	0.75498	Gm23962
	4.84817	5.60259	0.754414	Ighg2c
	6.29372	7.04802	0.754305	Meox2
	5.67687	6.42986	0.752995	Sh2d3c
	4.28826	5.04047	0.752209	Susd4
	4.11891	4.87075	0.75184	Gm9917
	3.53728	4.28854	0.751263	Dynlrb2
	2.92348	3.67474	0.751262	Nlrp5
	8.70722	9.458	0.750778	Adgrf5
	4.92299	5.67373	0.750731	Dok4
	3.81964	4.56883	0.749185	Rgs22
	4.08156	4.83005	0.748491	1810013A23Rik
	3.69897	4.44581	0.746842	Rsph4a
	8.50636	9.25234	0.745978	Ptprb
	5.39625	6.1417	0.745453	Pik3c2b
	6.71135	7.45564	0.744291	Bcam
	7.65013	8.39291	0.742777	Jup
	4.6352	5.37661	0.741419	D730045B01Rik
	3.9044	4.64525	0.740849	Slc6a20a
	4.93031	5.67062	0.74031	F420014N23Rik
	2.42484	3.16471	0.73986	Nlrp4d
	2.66982	3.40947	0.739653	Ppp1r32
	7.64602	8.38535	0.739332	Tspan7
	6.72329	7.46141	0.738126	Zdhhc1
	5.47616	6.21215	0.735989	Lnx1
	5.39297	6.12861	0.735636	Gstt2
	3.84788	4.58305	0.735168	Gm26808
	3.36457	4.09973	0.735167	Gm23050
	5.61451	6.34966	0.73515	Gsta4
	4.96248	5.69728	0.734803	5430416O09Rik
	3.62815	4.36191	0.733765	Mir744
	4.03402	4.7665	0.732486	Cldn22
	5.02308	5.75509	0.732014	Fgd5
	3.05528	3.78705	0.73177	Nxpe2
	8.57134	9.30246	0.731123	Nr1d1
	3.97652	4.70624	0.72972	Slc9a3
	4.23836	4.9665	0.728141	Mir1931
	8.2303	8.9581	0.727802	Tns2
	4.64052	5.36775	0.727232	Trbj1-1
	4.7898	5.51642	0.726623	A630077J23Rik
	3.78518	4.5102	0.725018	Hoxa5
	7.29258	8.016	0.723425	Mmrn2
	4.29275	5.01595	0.723202	Mir701
	3.83724	4.55714	0.719899	Ybey
	4.56628	5.28409	0.717811	Chrnb1
	1.99121	2.70674	0.715528	Gm24160
	6.16854	6.88345	0.71491	Acacb
	7.89589	8.6098	0.71391	Slc25a23
	4.48394	5.19686	0.712919	Hook2
	3.7286	4.44095	0.712348	Snrpn
	5.5775	6.28857	0.711077	Auts2
	8.22157	8.9324	0.710829	Lims2
	4.35272	5.06301	0.710293	Drc7
	5.33636	6.04616	0.709797	Adora2a
	3.94332	4.65265	0.709331	Trav6d-7
	3.94332	4.65265	0.709331	Trav6d-7
	9.4807	10.1878	0.707132	Igkv6-23
	5.43331	6.13912	0.705814	Pkn3
	3.29415	3.99968	0.705532	Gm25371
	7.75549	8.4608	0.705316	Cyp4b1
	5.18139	5.88625	0.70486	Cacna1c
	2.84404	3.54841	0.704374	Ppp1r42
	3.32123	4.02462	0.703384	4930524B15Rik
	3.32175	4.02413	0.702381	Cfap43
	6.39457	7.09614	0.701567	Plagl1
	6.92183	7.62337	0.701543	Gm25931
	3.96274	4.6637	0.700961	Gm21660
	3.23449	3.93463	0.700137	Mir326
	2.17371	2.87385	0.700136	Gm22263
	4.52244	5.22152	0.699082	Mir721
	4.84458	5.54239	0.697805	Jag2
	3.53799	4.23518	0.697189	Gm29165
	3.53799	4.23518	0.697189	Gm21241
	3.53799	4.23518	0.697189	Gm29073
	3.96518	4.66126	0.696088	Dnah9
	6.14215	6.83738	0.695233	Alad
	5.30734	6.00235	0.695005	Gm12002
	5.1081	5.80264	0.694545	Enah
	5.1243	5.81801	0.693709	Fam107a
	3.62981	4.32328	0.693476	Vmn1r10
	2.45633	3.14953	0.6932	Halr1
	2.3844	3.07739	0.692991	Igkv8-21
	4.82712	5.51945	0.692333	Syne1
	4.15215	4.84432	0.692167	Gm14209
	2.66171	3.35376	0.692047	Gm15698
	5.60362	6.29556	0.691936	Plcd1
	3.96435	4.65629	0.691936	Gm20851
	7.11621	7.80681	0.690599	Gm22519
	2.33409	3.02422	0.690128	Vmn2r26
	5.32128	6.01138	0.690099	Flt4
	3.23803	3.9277	0.689672	Gm24944
	6.67978	7.36926	0.689486	Rbp7
	3.68634	4.37498	0.688644	D630039A03Rik
	3.69772	4.38544	0.687717	Clic6
	3.6223	4.30858	0.686278	Gm26751
	3.23993	3.92581	0.68588	Olfr688
	2.42886	3.11473	0.68587	Ppp1r14c
	5.2417	5.92676	0.685063	Syne1
	6.36445	7.0493	0.684856	Cdh13
	4.79417	5.47902	0.684855	1110038F14Rik
	6.39328	7.07772	0.684443	Ccm2l
	5.43649	6.12081	0.684321	Gm11937
	5.87532	6.55961	0.684289	Vsig2
	3.77964	4.46377	0.684124	Zfp235
	4.12226	4.80629	0.684029	Gm13389
	6.73974	7.42357	0.68383	Esr1
	7.79914	8.48286	0.683718	Hcar1
	5.73864	6.42218	0.683543	Nrarp
	7.13149	7.81479	0.683299	Ceacam1
	3.97719	4.66046	0.683266	1600015I10Rik
	3.53049	4.21328	0.682786	Cypt8
	5.45033	6.13165	0.681328	Qtrtd1
	3.84276	4.52261	0.679845	A330009N23Rik
	2.60894	3.28862	0.679687	LOC105246765
	3.28366	3.96328	0.679623	Pitpnm3
	6.02524	6.70461	0.67937	Zfp609
	3.37134	4.05033	0.678989	Gm22523
	4.35129	5.03008	0.678785	6530402F18Rik
	4.87251	5.55117	0.678654	Gm19522
	4.26237	4.94089	0.678517	Gm26837
	6.87623	7.55153	0.675299	Podn
	3.68593	4.36109	0.675163	Gm15598
	5.15268	5.82683	0.674145	Gm13271
	4.00175	4.67566	0.673906	Gm24984
	5.26699	5.94068	0.673687	Nova2
	5.93473	6.60838	0.673645	Syne1
	2.32485	2.99779	0.672941	Gm3428
	5.94605	6.61795	0.671904	Kcnj8
	7.8754	8.54578	0.670378	Eepd1
	4.99694	5.66732	0.670377	Ldlrad3
	5.70136	6.37168	0.670322	Mapk12
	9.27465	9.94492	0.670271	Gm21887
	4.9283	5.59817	0.669868	Echdc3
	3.66707	4.33694	0.669868	Lck
	5.09026	5.76012	0.669867	Gm24806
	3.26205	3.93132	0.669265	Gm22956
	3.6266	4.29549	0.668898	Rpl6
	3.49599	4.16466	0.668667	S1pr4
	6.58711	7.25561	0.6685	Ebf2
	5.49419	6.16247	0.668279	Syne1
	4.49822	5.16539	0.667171	Morn1
	4.44066	5.10748	0.666819	Cand2
	4.63981	5.30632	0.666505	1810010H24Rik
	6.81154	7.47741	0.665874	Slc12a2
	4.12943	4.7953	0.665869	Ackr1
	8.05931	8.72514	0.665829	Fbxo21
	7.09704	7.76271	0.665674	Tek
	5.26006	5.9255	0.665444	Dapk2
	2.65947	3.32445	0.664982	Gm25860
	2.37407	3.03894	0.66487	Gimd1
	2.90552	3.56967	0.664156	Rdh18-ps
	6.04846	6.71193	0.663469	Fhl5
	6.10327	6.7667	0.663428	Notch3
	2.85758	3.52082	0.663232	AI593442
	6.48414	7.14726	0.663122	Mir5123
	4.37814	5.03979	0.661649	Gm26419
	2.3998	3.06145	0.661649	Nlrp6
	6.30508	6.96499	0.659903	Rogdi
	4.02278	4.68195	0.659163	Gm26603
	7.34812	8.00681	0.658691	Ablim3
	2.95136	3.60974	0.658376	Krt6b
	6.73726	7.3953	0.658041	Npr2
	3.1383	3.79591	0.657612	Nme5
	3.43746	4.09496	0.657497	Gm23980
	6.51172	7.16791	0.656191	Egfl7
	5.195	5.85059	0.655593	Agrn
	6.22805	6.88323	0.65518	Afap1l1
	3.75661	4.41119	0.65458	Crabp1
	3.0299	3.68438	0.654481	Cdk19os
	5.9454	6.59918	0.653784	Igf1r
	5.83541	6.48884	0.653427	Syne1
	3.78131	4.43468	0.65337	Syne1
	4.17023	4.82296	0.652724	1700109H08Rik
	3.38341	4.03602	0.652614	Gm15841
	6.34303	6.99561	0.652586	Fam43a
	3.87586	4.52733	0.65147	Gm20851
	2.62362	3.27492	0.651298	1810065E05Rik
	6.01372	6.66464	0.650914	B3gnt3
	4.7685	5.41934	0.65084	Gm25129
	5.77439	6.42523	0.65084	Fam65a
	4.26874	4.91871	0.649963	A930033H14Rik
	8.44775	9.09653	0.648783	Reep6
	2.09808	2.74602	0.647946	Btnl7-ps
	2.64334	3.29129	0.647946	Dynap
	4.85669	5.50302	0.646332	Slc30a3
	5.00581	5.65067	0.644863	Car7
	5.60048	6.24505	0.644568	Il34
	3.1534	3.7978	0.644405	Gm15498
	3.76202	4.40608	0.644066	Cyp4f16
	2.51359	3.15766	0.644066	Gm25005
	5.70209	6.34597	0.643881	Podxl
	6.00696	6.64966	0.642704	Ephb4
	3.69547	4.33773	0.642262	Pkd2l2
	5.91076	6.54957	0.638803	Gm24505
	3.24003	3.87867	0.638641	4930488B22Rik
	4.35738	4.99602	0.638641	Gm22713
	3.77202	4.41066	0.638641	Gm21129
	3.4043	4.04251	0.638216	Slamf6
	2.70813	3.34617	0.63804	Gm12880
	5.45336	6.09114	0.637783	Gm12122
	6.60238	7.23999	0.637611	Rhbdl1
	5.76445	6.40171	0.637259	LOC105243404
	3.58414	4.22119	0.637057	Map3k19
	7.04888	7.68516	0.636287	Clmn
	6.71516	7.35085	0.635692	Abhd14b
	8.09232	8.72798	0.635659	Zbtb16
	6.90757	7.54268	0.635108	Flt1
	4.42256	5.05671	0.634143	LOC102639184
	4.00146	4.63561	0.634143	Cabp2
	6.16895	6.80231	0.633363	Rapgef3
	3.20355	3.83679	0.633242	Gm23928
	3.00465	3.63743	0.632779	1700047M11Rik
	8.36334	8.99556	0.632216	Pygb
	3.03476	3.6662	0.631437	Bpifa2
	6.41921	7.05042	0.631213	Igh-V7183
	2.78758	3.41863	0.63105	Ighv8-9
	4.35754	4.9885	0.630959	Gm13307
	3.86819	4.49878	0.630597	Ptk7
	4.74054	5.37109	0.630547	B930041F14Rik
	2.87605	3.50638	0.630336	Traj22
	6.03367	6.66307	0.629401	Slc43a1
	6.51883	7.14787	0.629044	Per3
	3.75267	4.38131	0.628634	2610035D17Rik
	2.4835	3.11162	0.628115	Gm25558
	3.88255	4.51054	0.627982	Irx2
	4.84946	5.47723	0.627765	LOC102638940
	3.19563	3.82136	0.625723	Pnldc1
	6.10432	6.72994	0.625619	Lzts2
	3.88538	4.5109	0.62552	LOC105242423
	6.58923	7.21475	0.625519	Thbd
	3.25622	3.88141	0.62519	Hnf1b
	2.07411	2.69923	0.62512	Vmn1r83
	5.73678	6.36147	0.624691	Per2
	5.37589	6.00056	0.624672	Lama5
	6.11848	6.74293	0.624452	Thra
	2.07089	2.6953	0.624409	Trav7d-3
	4.62735	5.25085	0.623499	Hoxa7
	4.98941	5.61258	0.623167	Tnfrsf25
	5.31281	5.93474	0.621928	Arv1
	4.8687	5.49038	0.621687	Hid1
	3.07838	3.69935	0.62097	Gm3173
	2.77787	3.39761	0.61974	Siah3
	4.05353	4.67319	0.619652	Gm4963
	2.38603	3.00544	0.619415	Gm22720
	3.028	3.64691	0.618914	Tctex1d4
	4.88364	5.50255	0.618913	Xylb
	3.09574	3.7135	0.617768	Gm12279
	4.2312	4.84867	0.617464	Calml3
	3.33779	3.95495	0.617158	A330050F15Rik
	6.13305	6.75017	0.617121	Sh3rf1
	3.2944	3.91106	0.61666	Mak
	2.19543	2.81143	0.616	Gm10037
	6.96328	7.57892	0.615637	Smtn
	3.79842	4.41368	0.615266	Igkv3-5
	5.86123	6.47644	0.615205	Gm16168
	2.67961	3.2948	0.615181	Ighv3-4
	5.06005	5.675	0.614946	LOC102634300
	3.5712	4.18587	0.61467	Fbxl13
	5.8483	6.46258	0.614286	Rgs3
	3.43096	4.04506	0.6141	Fam81a
	4.23061	4.84471	0.614099	LOC105243654
	3.83166	4.44559	0.613926	Necab3
	3.16195	3.77588	0.613926	0610040J01Rik
	5.66457	6.27846	0.61389	Igkv4-72
	6.36637	6.98022	0.613849	C1qtnf9
	7.47302	8.08569	0.612668	Lrp5
	3.24703	3.85941	0.612373	Kbtbd8
	2.66426	3.27646	0.612196	Vmn2r74
	2.92066	3.53245	0.611796	4930511M06Rik
	4.59544	5.20668	0.611239	Gm25665
	4.1381	4.74916	0.611061	Syne1
	6.45531	7.06583	0.610517	Gstt1
	2.60874	3.21923	0.61049	Speer8-ps1
	6.62305	7.23323	0.610177	Atp1b1
	6.2786	6.88851	0.60991	Sox17
	5.95829	6.56801	0.609725	Ano1
	6.57084	7.18045	0.60961	Gbp9
	2.36479	2.97396	0.609164	Olfr424
	3.9261	4.53503	0.608936	Mir145a
	3.81614	4.42427	0.60813	1700007K13Rik
	2.96365	3.57138	0.607723	Map3k13
	5.63646	6.24402	0.607563	Actg1
	7.73966	8.34683	0.607172	Ptprm
	3.25588	3.86281	0.606925	Ddit4l
	2.57819	3.18511	0.606924	Gm10228
	3.98523	4.59192	0.60669	Ppm1l
	3.37115	3.97706	0.605908	9030624G23Rik
	7.29818	7.9039	0.605725	Fam101b
	4.28775	4.89341	0.605663	Mir3962
	5.21139	5.81632	0.604927	Axin2
	9.91457	10.5195	0.60491	Erdr1
	2.79633	3.40109	0.604758	LOC102640468
	5.1264	5.7311	0.604701	Tcf15
	3.72446	4.32836	0.603902	Igkv12-89
	6.57644	7.18029	0.603851	Eogt
	7.30124	7.90418	0.602939	Ctdspl
	2.4099	3.01191	0.602001	Traj59
	2.481	3.083	0.602001	Gm22122
	4.36327	4.96506	0.601783	Mir107
	6.42713	7.02878	0.601648	Notch4
	3.24611	3.84751	0.601396	Gm23115
	3.76794	4.369	0.601061	Fendrr
	8.79397	9.39475	0.600785	Vegfa
	2.3437	2.94419	0.600492	Gm24280
	2.68621	3.28645	0.600241	Gm26197
	4.43922	5.03929	0.60007	Zfp593
	4.16996	4.76973	0.599774	Kctd7
	4.14391	4.74324	0.599324	H2-Q5
	3.64395	4.24244	0.598487	Cyp11a1
	5.50042	6.09807	0.597646	Gm3264
	6.19279	6.79035	0.59756	Ces1f
	3.87976	4.47727	0.597506	9830147E19Rik
	2.52562	3.12309	0.597479	Gm13270
	5.31401	5.91147	0.597464	Cebpd
	2.53945	3.1367	0.597247	Gm15080
	2.19543	2.79222	0.596795	Gm22085
	4.25125	4.848	0.596755	Gm24403
	4.4489	5.04533	0.596431	Gm15612
	5.33308	5.92808	0.595005	Mto1
	2.29883	2.89353	0.594699	Ighv1-66
	4.24318	4.83749	0.594313	Gm41568
	4.37013	4.96434	0.594208	Cwc25
	4.75426	5.34818	0.59392	Ly6d
	5.92325	6.51701	0.593764	Ankrd29
	4.30249	4.89624	0.593748	Myb
	2.81675	3.41044	0.593693	Mir3098
	5.82061	6.41341	0.592797	Cxcl13
	4.90162	5.49417	0.592558	Prickle3
	5.88669	6.47842	0.591726	Pear1
	2.33814	2.92982	0.591678	Mir1934
	4.83606	5.42688	0.590821	Strip2
	9.52283	10.1134	0.590567	Cdh5
	1.94958	2.53947	0.58989	Gm25977
	3.67682	4.26624	0.589419	Cyp4f39
	6.15324	6.74261	0.589365	Mmp28
	5.73778	6.32714	0.589362	Dennd3
	5.41737	6.00655	0.589185	Gm22231
	5.29828	5.88737	0.589095	Echdc2
	4.25922	4.84826	0.589045	Ngf
	4.17429	4.76295	0.588664	B430010I23Rik
	4.27647	4.86487	0.588401	Gm25099
	5.69381	6.28177	0.587959	Scarf1
	4.99054	5.57838	0.587845	Vash1
	4.14021	4.72774	0.587533	Dnajb2
	6.47224	7.05967	0.587435	Zbtb4
	3.56507	4.15227	0.587196	Gm21853
	3.56507	4.15227	0.587196	Gm21744
	3.59299	4.18018	0.587196	Gm29073
	3.56507	4.15227	0.587196	Gm20871
	4.57531	5.16246	0.587142	Acad10
	8.87194	9.45897	0.587029	Gm26236
	7.89823	8.48524	0.587017	Adgrg1
	6.00408	6.59073	0.586659	Sox6os
	7.44517	8.0307	0.585533	Adamts9
	3.62992	4.21479	0.58487	Mnd1
	2.96287	3.54774	0.58487	Gm25200
	3.71708	4.30195	0.584869	6820408C15Rik
	4.57845	5.16307	0.584622	Ccdc170
	5.58901	6.17359	0.584579	Lmo7
	4.24722	4.83165	0.584433	Fam216b
	2.92049	3.50483	0.584345	Gm14102
	4.06	4.64393	0.583935	D830030K20Rik
	4.98191	5.56551	0.583591	Fam20a
	4.17058	4.75415	0.583571	Ighv14-4
	4.26076	4.84433	0.583571	Pde4b
	3.45257	4.03585	0.583273	Gm24454
	5.55328	6.13638	0.58311	Ptch2
	7.01767	7.60068	0.583009	Pkp4
	5.91716	6.50017	0.583004	Klf2
	3.00518	3.58812	0.582936	Olfr450
	7.08396	7.66658	0.582618	Slc41a1
	3.50138	4.08376	0.582381	Gm7628
	6.78078	7.36303	0.582255	Arhgap23
	2.30909	2.89114	0.582048	Vmn1r223
	2.90386	3.48591	0.582047	Mir669a-3
	5.70988	6.29193	0.582044	Gm25092
	2.92936	3.51091	0.581553	Gm22714
	2.63577	3.2169	0.58113	Cntnap5b
	4.48376	5.06473	0.580972	Tmem8b
	7.21386	7.79457	0.580714	Sik1
	6.49691	7.07758	0.580665	Mbd1
	2.56549	3.14597	0.580476	n-R5s213
	3.48829	4.06844	0.580151	Kif9
	3.64459	4.22467	0.580078	Gm5478
	3.72664	4.30672	0.580078	Olfr646
	4.02335	4.60309	0.579734	Tcf7
	5.2493	5.82902	0.579728	Efna1
	6.18152	6.76122	0.579697	Tcf7l1
	3.53037	4.11006	0.579688	Gm2710
	3.39074	3.97029	0.579549	Ak9
	3.21489	3.79444	0.579549	Gm9925
	2.57883	3.15838	0.579549	Olfr1494
	3.51545	4.095	0.579548	Ighv1-80
	2.39054	2.97002	0.579483	Klra9
	2.6955	3.27456	0.579059	A930017M01Rik
	7.12183	7.70028	0.578443	Slc2a4
	2.00602	2.58417	0.578151	Olfr338
	3.53268	4.11078	0.578096	Smim5
	4.67926	5.25669	0.577432	Kansl1l
	2.50548	3.08275	0.577267	Gm26183
	2.09196	2.66884	0.576883	Ighj2
	3.7313	4.30793	0.576635	Gm23482
	2.80478	3.38124	0.576456	Actbl2
	3.38063	3.95677	0.576143	Cfap74
	5.12696	5.70287	0.575914	Efs
	4.32061	4.89482	0.574215	Snhg12
	4.67982	5.25387	0.574046	Efna2
	2.07621	2.65022	0.574007	Gm25934
	5.53292	6.10666	0.573742	Zfp523
	6.35725	6.9307	0.573445	Gucy1a3
	2.55213	3.12489	0.572757	Olfr64
	5.2777	5.85032	0.572613	Vasn
	2.38057	2.952	0.571431	Ighv1-52
	7.87419	8.44546	0.57127	Trp53i11
	3.06165	3.63291	0.571258	A1cf
	4.29735	4.8686	0.571258	Gm19897
	2.3933	2.96456	0.571257	Olfr414
	3.50872	4.07998	0.571257	Pls1
	3.68942	4.25997	0.570554	Bmp8a
	2.64659	3.21682	0.570232	1700018A04Rik
	7.47787	8.04799	0.570118	Dbp
	2.76079	3.33017	0.569371	Aass
	5.73757	6.306	0.568427	Gm25936
	4.32328	4.89168	0.5684	Vnn3
	6.51539	7.08327	0.567877	Gm9992
	2.04071	2.60854	0.567826	Gm9848
	3.12943	3.69726	0.567825	Csrnp3
	4.13398	4.70167	0.567691	Serpina1a
	6.40821	6.97452	0.56631	Foxk1
	6.8984	7.4647	0.566298	Penk
	5.56226	6.12828	0.566017	Mir708
	6.3122	6.87817	0.565968	Erg
	4.91572	5.4811	0.56538	Spata18
	3.39107	3.9562	0.565123	Akap14
	3.52151	4.08639	0.564881	Gm10466
	7.50979	8.07416	0.564369	Ablim1
	5.11669	5.68102	0.564334	Dhtkd1
	3.75457	4.31867	0.564102	Olfr283
	5.42423	5.98793	0.563703	Mir5103
	6.27328	6.8366	0.563323	Nkd1
	6.35407	6.9173	0.563229	Gpr4
	6.53134	7.09428	0.562948	Gm3893
	6.97347	7.53587	0.562399	Net1
	3.65712	4.21949	0.562367	Cd79a
	4.74861	5.31063	0.56202	Gm23040
	5.93252	6.49435	0.561829	Pxdc1
	6.96387	7.52553	0.561658	Tmem88
	4.01458	4.57597	0.561382	Gm22272
	4.79269	5.35384	0.561145	Gm14964
	4.73256	5.29305	0.560496	Ildr2
	8.65113	9.21137	0.560231	Crip2
	7.32748	7.88771	0.560229	Trim24
	4.71404	5.27382	0.559783	Tvp23bos
	2.23997	2.79917	0.559196	Olfr1484
	5.33309	5.89228	0.559187	Ndufa4l2
	4.66557	5.22472	0.559148	Itga3
	3.84351	4.40266	0.559148	Gm11131
	2.22315	2.7823	0.559148	Olfr476
	8.03143	8.59047	0.559042	Cited2
	5.91559	6.47413	0.558547	Bahcc1
	1.9943	2.55251	0.558208	Gm23376
	6.30542	6.86348	0.558064	Bcr
	6.18985	6.74766	0.557804	Pla2g2d
	4.96687	5.52446	0.557586	Tead3
	8.64409	9.20143	0.557346	Fry
	2.57126	3.12736	0.556098	Daw1
	4.25899	4.81463	0.555638	Gm25668
	6.95575	7.51114	0.55539	Mir143hg
	5.09467	5.64995	0.55528	Mir23a
	3.18403	3.73897	0.554945	Gm15868
	3.15391	3.70867	0.554763	LOC102640399
	4.56429	5.11857	0.554276	Wnk2
	4.84162	5.39588	0.554269	Gimap3
	6.31335	6.86738	0.554028	Rapgef2
	1.93745	2.4913	0.553841	Mirlet7f-2
	6.51036	7.06399	0.553636	Pdgfb
	6.41751	6.97096	0.553443	Tie1
	8.03329	8.58666	0.553371	Snora3
	6.25048	6.80378	0.553308	Klf15
	5.69527	6.24799	0.552721	Trip6
	5.65492	6.20705	0.552126	Gsta3
	3.95713	4.50924	0.55211	Crh
	7.99146	8.54344	0.551981	Dock9
	4.62417	5.17576	0.55159	Dchs1
	8.44908	9.00056	0.551483	Adam15
	2.10287	2.65417	0.551294	Gm26181
	9.0379	9.58903	0.551136	Igfbp4
	8.06191	8.61288	0.550965	Gpt2
	7.15153	7.70245	0.550912	F11r
	3.27068	3.82125	0.550564	Gm23761
	4.1499	4.70045	0.550544	Rdh5
	4.1409	4.69119	0.550295	Gm22536
	2.95238	3.50263	0.55025	Acat3
	3.14096	3.69085	0.549891	LOC105243608
	3.12163	3.67141	0.549779	Lrriq1
	2.32617	2.87579	0.549619	AA536875
	3.06939	3.6189	0.549507	Maats1
	3.69384	4.24331	0.549466	Marveld2
	2.93252	3.4818	0.549279	Dsg2
	4.70792	5.2572	0.549279	Gm22039
	7.74962	8.29883	0.549215	4931406P16Rik
	8.19803	8.74707	0.54904	Gm25053
	3.63564	4.18462	0.548984	Zfp385b
	6.17981	6.72803	0.548222	Spry1
	4.79915	5.34737	0.548221	Gm6978
	1.90105	2.44925	0.548199	Vmn2r20
	2.5185	3.0667	0.548198	Vmn1r88
	3.89041	4.43845	0.548043	Trav1
	5.09378	5.64127	0.547493	Dtnb
	3.64791	4.1954	0.547488	Gm22658
	9.09719	9.64415	0.546969	Slc7a10
	5.30975	5.85617	0.546423	Gm3558
	3.77574	4.32181	0.546072	Gm5069
	2.65999	3.20604	0.546051	H2-M1
	5.13138	5.67707	0.545697	Gm3604
	2.96172	3.50729	0.545569	Gm4224
	4.38709	4.93256	0.545465	Cecr2
	5.49752	6.04212	0.544604	Sh2b1
	4.57845	5.12295	0.544493	Nynrin
	6.71939	7.26335	0.54396	Plpp6
	5.12816	5.67122	0.543057	Calml4
	5.9343	6.4771	0.542801	Spint2
	4.23327	4.77602	0.542758	Gm23100
	5.32152	5.86306	0.541538	Amigo2
	5.46711	6.0086	0.541484	Prnd
	5.6249	6.16627	0.541378	Gm5796
	3.12589	3.66715	0.541254	Agbl1
	4.02295	4.56406	0.541112	Fgfr4
	3.16163	3.7027	0.54107	Gm609
	3.57066	4.1116	0.540939	Zfp93
	2.46015	3.00109	0.540939	Gm23942
	5.06073	5.60167	0.540939	Acsbg1
	2.1341	2.67486	0.540766	Gm25460
	3.94596	4.48672	0.540766	Mirlet7c-2
	2.89114	3.4319	0.540765	Gm23321
	3.1977	3.73846	0.540765	LOC102636563
	3.2504	3.79101	0.540611	Zmynd10
	3.5313	4.07173	0.540433	Platr26
	7.46279	8.00263	0.539835	Adgrl4
	4.33504	4.87478	0.539736	Sez6
	5.54354	6.08282	0.53928	Nr2f2
	6.09764	6.63686	0.539225	Agtr1a
	7.10285	7.64138	0.538533	Bmyc
	4.54968	5.08802	0.538341	Tbc1d2
	5.22261	5.76086	0.538254	Zfp398
	8.15477	8.69301	0.538241	Smoc1
	3.07146	3.60953	0.538071	Mx2
	5.87205	6.40983	0.537786	Ffar4
	5.52116	6.05886	0.537705	Mtss1l
	3.76764	4.30504	0.53739	Mir212
	2.51717	3.05456	0.537385	Olfr782
	4.87431	5.41121	0.536904	Tef
	6.22965	6.76646	0.536811	Dock6
	4.23627	4.7729	0.536633	Haao
	3.46383	4.00047	0.536633	Gm17112
	6.55302	7.08928	0.536259	9530091C08Rik
	3.37974	3.91508	0.535339	Hoxb2
	3.67492	4.21008	0.535154	Cd4
	2.49134	3.02623	0.534886	LOC105245978
	3.20348	3.7381	0.534626	2810410L24Rik
	4.16563	4.70015	0.534519	Gm24191
	6.43359	6.96773	0.534143	Ets1
	5.22193	5.75577	0.533831	LOC102640779
	3.8836	4.41715	0.533547	6030443J06Rik
	6.87533	7.40875	0.53342	Ccnd3
	2.6026	3.13581	0.533208	n-R5s29
	3.72993	4.26297	0.533038	Kcns1
	3.81948	4.35251	0.533038	Ces2d-ps
	5.58165	6.11461	0.532961	Tmem255b
	2.11778	2.6507	0.532916	Rps11-ps4
	3.7519	4.28467	0.532777	Ribc2
	3.62669	4.15925	0.53256	Ccdc39
	5.01589	5.54841	0.532516	Gm5258
	3.7613	4.29382	0.532516	Evx2
	7.82471	8.35695	0.532242	Pdzd2
	6.01464	6.54579	0.531145	C2
	6.58424	7.11529	0.53105	Arap3
	7.62863	8.15898	0.530355	Abcc9
	6.5038	7.03389	0.530091	Fbxo45
	2.64745	3.17752	0.530067	Cfap69
	3.83324	4.36329	0.530048	C230037L18Rik
	2.85617	3.38622	0.530048	BC107364
	3.62232	4.15237	0.530048	Trbv31
	5.41318	5.94318	0.530005	Tead4
	3.96875	4.49828	0.529527	Prob1
	4.22842	4.75788	0.529463	Gm17035
	4.97238	5.50176	0.529385	Stard10
	2.4904	3.01975	0.529354	Gm2516
	4.04209	4.57121	0.529112	Hes2
	3.44855	3.97746	0.528904	Pard6g
	2.64713	3.17603	0.528904	Slc10a5
	5.15979	5.68811	0.528323	Tap2
	6.0181	6.54607	0.527971	Zfp395
	3.68813	4.21605	0.527914	Galnt14
	6.50778	7.03555	0.527767	Npr1
	5.23165	5.75934	0.52769	Atp1b2
	6.26774	6.79523	0.527493	Zcchc14
	4.08885	4.61588	0.527039	Naprt
	6.34144	6.86801	0.526571	Chd7
	3.54294	4.0695	0.52656	Foxd2
	3.46946	3.99545	0.525992	Gm13090
	4.06111	4.58655	0.52544	Gm23048
	2.29719	2.82203	0.524847	Gm5346
	5.61317	6.13778	0.524609	Gigyf1
	2.89306	3.41766	0.524604	Uchl4
	5.03608	5.5601	0.524026	1110017D15Rik
	6.41098	6.93494	0.523953	D430019H16Rik
	4.23008	4.75368	0.523594	BC035947
	4.21278	4.73591	0.52313	Gm14406
	3.78338	4.30647	0.523083	Cfap57
	4.52104	5.04412	0.523078	Sugct
	8.43624	8.95924	0.523007	Cdsn
	3.99924	4.52225	0.523006	Elmod1
	4.52977	5.05278	0.523005	Catsperg1
	3.71714	4.24009	0.522951	Sbpl
	7.29914	7.82201	0.522865	4732471J01Rik
	4.38555	4.9076	0.522048	Fam198a
	10.2867	10.8086	0.52198	Cyp2e1
	3.33195	3.85373	0.521787	Gm11399
	3.90675	4.42852	0.521773	Htr2a
	10.1182	10.6395	0.52134	Cfd
	5.13854	5.65927	0.520733	Xkr8
	4.87146	5.39197	0.52051	Zfp526
	4.31626	4.83674	0.52048	Gm10408
	3.24756	3.76789	0.520325	Gm15271
	4.54847	5.06879	0.520325	Gm25481
	2.90691	3.42723	0.520324	Gm25923
	7.03983	7.56012	0.520296	Cyp27a1
	5.70742	6.22741	0.519996	Gm23912
	6.53979	7.05968	0.519894	Crtc2
	5.24225	5.76193	0.519685	Zfhx4
	2.14	2.65962	0.519615	Gm21889
	6.31567	6.83524	0.519574	Cd24a
	6.82033	7.33987	0.519542	Slc1a3
	6.48908	7.00861	0.519537	Trp53bp2
	3.94118	4.46056	0.519384	Gm15895
	2.31781	2.83683	0.519017	Krtap10-10
	3.1168	3.63581	0.519016	Olfr123
	4.55611	5.07512	0.519016	Cd3e
	2.90451	3.42352	0.519016	Fthl17e
	7.85957	8.37856	0.518995	Gpihbp1
	5.30575	5.82469	0.518936	Gm14302
	3.24967	3.7686	0.518932	Fbxw10
	2.43747	2.9564	0.518931	Gm6729
	2.90455	3.42348	0.518931	Olfr1339
	2.44656	2.96546	0.518898	Gm25730
	6.37854	6.89726	0.518715	Syne1
	2.85948	3.37814	0.518655	Proc
	2.56285	3.08116	0.518311	6530411M01Rik
	2.12117	2.63939	0.518217	Olfr201
	4.62699	5.14509	0.518104	Gm5388
	6.86909	7.38693	0.517834	Tgfb1i1
	5.09786	5.61503	0.517175	Meox1
	2.63678	3.15383	0.517049	Gm26704
	5.64626	6.1633	0.517042	Bmp4
	5.82926	6.34622	0.516966	Gm38684
	3.16913	3.68603	0.516904	Gm16341
	3.69372	4.21031	0.516594	Ppp2r2c
	5.99506	6.51116	0.5161	Bmp6
	2.76297	3.27833	0.515362	Zscan4c
	6.04915	6.56398	0.514822	Myct1
	2.12981	2.64362	0.513811	Gm23481
	8.55213	9.06593	0.513798	Gstp1
	3.83813	4.35167	0.513545	Cxcr5
	3.8815	4.39443	0.512928	Snora70
	5.28034	5.793	0.51266	Gpr182
	7.89135	8.40395	0.512605	Amy1
	5.74356	6.25586	0.512297	Slc5a6
	7.47572	7.98771	0.511987	9430020K01Rik
	5.98405	6.49585	0.511803	Irs3
	5.09402	5.60546	0.511442	Ccdc71
	4.91454	5.42558	0.511037	Gm25654
	7.09861	7.60964	0.511036	Ednra
	3.55104	4.06177	0.510735	Gprc5a
	3.41739	3.9281	0.510713	Lypd8
	2.55239	3.0631	0.510713	Olfr194
	3.5529	4.06361	0.510713	Mrgprh
	2.57011	3.08082	0.510712	Olfr1364
	3.92245	4.43309	0.510638	Etos1
	4.53508	5.04565	0.510574	Tead2
	4.82054	5.33108	0.510539	Zfp865
	6.10842	6.61867	0.510247	St3gal4
	3.23488	3.74454	0.509659	Rab26
	4.9954	5.50474	0.50935	Haghl
	6.09211	6.60125	0.509142	Mcc
	3.70568	4.21482	0.509142	4833428L15Rik
	2.51763	3.0266	0.508971	Olfr808
	3.52739	4.03628	0.508887	Cep126
	2.57102	3.07991	0.508886	Gm8871
	3.53462	4.04351	0.508886	Stra6
	7.09902	7.60784	0.508823	Tom1l2
	3.54427	4.0531	0.508823	G630093K05Rik
	2.88911	3.3978	0.508686	Il1a
	7.18112	7.68973	0.508608	Sorbs3
	3.3543	3.86284	0.508546	Zfp11
	3.21682	3.72514	0.508314	Ano9
	5.59053	6.09846	0.507931	Syne1
	6.8176	7.32526	0.507654	Rgma
	3.24779	3.7554	0.507616	Olfr284
	2.79998	3.30727	0.507297	Dgkb
	4.70075	5.20804	0.507297	B930059L03Rik
	3.39395	3.90125	0.507297	Apol10b
	2.97795	3.48518	0.507232	Olfr1025-ps1
	4.60605	5.11324	0.507192	Nupl2
	5.24503	5.75211	0.50708	Olfr318
	2.90207	3.40865	0.506584	Vsx1
	6.7959	7.30242	0.506521	Gnb4
	4.59738	5.10385	0.506464	Gm16271
	3.5414	4.04742	0.506013	AB041806
	6.46206	6.96797	0.505915	Tm4sf1
	4.52288	5.0287	0.505821	Mir99a
	4.89064	5.39646	0.50582	Ighv1-56
	3.87206	4.37788	0.50582	Tubb4b
	3.14104	3.64686	0.50582	Zfp954
	4.54734	5.05303	0.505683	Metap1d
	3.49201	3.99748	0.505467	Pbld1
	2.23988	2.74517	0.505288	Gm6579
	3.14183	3.64712	0.505287	Gm12162
	3.43435	3.93964	0.505287	Mir1948
	4.751	5.25628	0.505287	Bmi1
	2.92525	3.43053	0.505287	Olfr685
	1.98007	2.48535	0.505287	Olfr969
	3.18	3.68487	0.504873	Gm26672
	5.80335	6.3079	0.504545	Sema3g
	4.90806	5.41189	0.503829	Ripply3
	5.88945	6.39301	0.503561	Nlrx1
	3.7338	4.23735	0.503552	Tbc1d30
	4.80727	5.31056	0.503289	Sh3d21
	3.60634	4.10917	0.502833	Isoc2b
	2.82202	3.32478	0.502759	Gabrr3
	8.42338	8.9261	0.502729	Mettl7a1
	3.58721	4.08994	0.502725	Gm15555
	4.0859	4.58862	0.502725	Gm4553
	2.50644	3.00907	0.502626	Gm11517
	2.64048	3.14303	0.502552	Trav14d-3-dv8
	6.15212	6.65466	0.502537	Fmod
	2.50272	3.00518	0.502457	Gm24569
	2.92724	3.42969	0.502456	Msx2
	5.32888	5.83133	0.502456	Map4k2
	2.75023	3.25251	0.502272	Gm13498
	4.55378	5.05551	0.501734	Gm10778
	9.64975	10.1512	0.501476	Sik2
	5.22302	5.72447	0.501449	Hoxb5
	2.08339	2.58479	0.5014	Vmn1r202
	4.59247	5.09371	0.50124	Eps8l2
	2.92366	3.42462	0.500964	4933431G14Rik
	2.4755	2.97625	0.500751	Olfr1238
	4.59103	5.09175	0.500726	Tbx2
	5.1214	5.62175	0.50035	Mir9-1
	7.33108	7.83131	0.500231	Chrdl1
	4.97709	5.47714	0.500046	Igkv4-57-1
	3.08575	3.58574	0.499991	Olfr484
	6.10467	6.60454	0.499872	Tcf7l2
	3.53195	4.03172	0.499774	Myl7
	8.54769	9.04745	0.499767	Aqp1
	2.75845	3.25804	0.499591	Gm25870
	4.29795	4.7974	0.499457	Cep95
	7.72889	8.22824	0.49936	Crim1
	3.9089	4.40821	0.499317	Mc5r
	4.69161	5.19083	0.49922	Gm24845
	3.96323	4.46191	0.49868	Sptbn2
	2.84344	3.34196	0.498525	Acsm4
	2.67903	3.17756	0.498525	Ins2
	4.54327	5.04138	0.498109	Gm19343
	4.52501	5.02312	0.498108	Trdv2-1
	3.25059	3.74858	0.497984	Sgk2
	6.95127	7.44918	0.49791	Nfix
	4.23229	4.73012	0.497822	Mb
	6.69169	7.18951	0.497822	Nop56
	2.31536	2.81291	0.49755	Gm25345
	5.15497	5.65235	0.497372	Vamp1
	5.38337	5.88023	0.496857	Rnf31
	2.43788	2.93464	0.496766	Klk1b9
	4.58299	5.07949	0.496496	4930516K23Rik
	6.5694	7.06586	0.496461	Snora69
	5.81595	6.31232	0.496371	Sdr39u1
	3.85375	4.34996	0.496215	Hnrnpr
	3.56451	4.06064	0.496136	Gm26724
	3.77933	4.27464	0.495308	Gm25992
	2.92707	3.42231	0.495236	Igkv6-29
	2.79832	3.29278	0.494463	Gm25906
	3.2738	3.76821	0.494415	Gm23864
	3.06853	3.56259	0.494064	Gm16170
	3.1092	3.60306	0.493864	Mia
	3.87661	4.37024	0.493636	Foxj1
	2.831	3.32449	0.493494	Mir138-2
	6.88921	7.38237	0.493158	Ctif
	4.6644	5.15747	0.493073	Hoxb9
	3.14773	3.6407	0.492973	Spag1
	5.61093	6.10381	0.492872	Gip
	6.28768	6.78051	0.492835	Eln
	2.95439	3.4468	0.492417	Hspb3
	2.83462	3.32702	0.492403	Gm24195
	6.36843	6.86083	0.492403	0610030E20Rik
	7.43454	7.92694	0.492399	Prex2
	6.66926	7.16158	0.492322	Rasgrf2
	3.55212	4.04443	0.492308	Pgf
	6.43626	6.9285	0.492237	Ptch1
	7.83427	8.32634	0.492075	Tinagl1
	5.88428	6.37602	0.491739	Arhgef15
	2.10888	2.60046	0.491585	Gm6222
	2.32165	2.81242	0.490762	Gm23760
	2.52847	3.01893	0.490453	Cryba1
	3.25752	3.74796	0.490445	Gm24959
	5.57951	6.06992	0.490414	Lhx6
	3.25558	3.74588	0.490295	Ighm
	6.91522	7.40551	0.49029	Taf8
	6.96811	7.45824	0.490124	Hmgcs2
	8.90854	9.39859	0.490051	Igfbp5
	7.17485	7.66483	0.489981	Mical3
	3.74956	4.23911	0.489555	Gm5773
	4.47875	4.96828	0.489525	LOC102632302
	2.51584	3.00479	0.488949	Gm25044
	4.11952	4.60844	0.488919	Gm26793
	4.21813	4.7066	0.488469	Iyd
	3.34013	3.8286	0.488469	Gm16022
	3.1882	3.67667	0.488468	A830009L08Rik
	3.97815	4.46662	0.488468	T2
	3.67244	4.1609	0.488468	Igkv10-94
	6.23585	6.72432	0.488468	Gm22882
	4.17791	4.66633	0.488414	Dnmt3b
	3.11194	3.60032	0.488374	Gm26443
	3.93491	4.42317	0.488261	Wipf3
	5.81128	6.29922	0.48794	Lmcd1
	3.75051	4.23816	0.487651	Dkk1
	3.29582	3.78343	0.487609	Gm9312
	5.57137	6.05897	0.487598	Gucy1a2
	2.11943	2.60701	0.48758	Gm25056
	6.55465	7.04204	0.487393	C2cd2l
	3.99268	4.4798	0.487127	Csrp2
	4.72893	5.21586	0.486938	Cdh3
	6.35611	6.84304	0.486925	Fggy
	4.16976	4.65647	0.486711	Gm20871
	4.16976	4.65647	0.486711	Gm21489
	10.5528	11.0395	0.48661	Ly6e
	4.42877	4.91537	0.486598	Vstm2b
	4.01348	4.49968	0.4862	Ccdc181
	3.28338	3.76958	0.4862	Fam69c
	3.90267	4.3887	0.486025	9430069I07Rik
	2.12941	2.61515	0.485739	Mir192
	6.62551	7.11123	0.485726	Rin3
	2.72787	3.21359	0.485721	Mir151
	4.05716	4.54241	0.485245	B430203G13Rik
	4.46224	4.94749	0.485245	Tmc4
	2.91528	3.40004	0.484759	Gm16677
	5.15347	5.6382	0.48473	Gm26015
	4.2692	4.7539	0.484707	Ccdc78
	4.77285	5.25752	0.484677	Btbd3
	6.00203	6.48656	0.484527	Gm3893
	6.33474	6.81908	0.484344	Scaf1
	6.47372	6.95773	0.484018	Safb2
	2.87004	3.35393	0.483894	Gm25346
	4.21486	4.6986	0.483737	Gm20071
	5.44149	5.92499	0.483509	Cntrobos
	3.19054	3.67384	0.483303	Gm13556
	5.24664	5.72991	0.483267	Chdh
	4.89718	5.38045	0.483267	Cpxm2
	7.75284	8.23566	0.482819	Cacng7
	2.50737	2.98976	0.482398	Gm25783
	3.34685	3.82913	0.482288	Gm9732
	3.22777	3.71006	0.482286	Sall1
	2.5227	3.00486	0.482169	Calr4
	3.34358	3.82554	0.481957	Ptprn
	3.09349	3.57545	0.481957	Traj46
	3.34734	3.8293	0.481956	Lrrtm3
	4.50379	4.98574	0.481956	Gm25342
	3.46895	3.95048	0.481536	Gm16364
	4.19943	4.68094	0.481509	n-R5s160
	3.61828	4.0996	0.48132	A230072I06Rik
	4.53449	5.01551	0.481022	n-R5s80
	2.66906	3.15004	0.480984	Gm15479
	4.25611	4.73702	0.480913	Rpusd2
	3.04451	3.52532	0.48081	Tnfsf14
	5.07004	5.55072	0.480684	Shroom4
	6.12571	6.60609	0.480379	Ushbp1
	2.49187	2.97197	0.480098	Myh4
	2.90822	3.38822	0.479999	Olfr1467
	8.27993	8.75988	0.479948	Por
	5.71981	6.19975	0.479934	Traf6
	5.51305	5.99245	0.479403	Ighv6-3
	6.77979	7.25918	0.479398	1810011O10Rik
	3.2577	3.73686	0.479164	Gm17115
	4.34342	4.82253	0.479103	Zfp57
	3.77784	4.25678	0.478941	Gm29413
	3.77784	4.25678	0.478941	Gm29413
	3.77784	4.25678	0.478941	Gm29413
	3.77784	4.25678	0.478941	Gm29413
	5.13381	5.61267	0.478862	Bri3
	4.90853	5.38739	0.478853	Arhgap27os1
	7.08488	7.56368	0.478803	Notch1
	2.31906	2.7976	0.478546	Gm22892
	2.94029	3.41875	0.478462	Gm8369
	2.03048	2.5089	0.478429	Gm25439
	2.14846	2.62663	0.478174	Olfr506
	3.61888	4.09697	0.478092	Gm7325
	3.38093	3.85846	0.477535	1700092K14Rik
	5.65877	6.13603	0.477262	Tufm
	4.36363	4.84023	0.476596	Cdh16
	4.2553	4.73183	0.476534	Camk2n2
	1.72515	2.20088	0.475734	D5Ertd577e
	5.29305	5.76875	0.475696	Lysmd1
	4.77201	5.24761	0.475595	Cracr2b
	5.89941	6.37498	0.475566	Mgat4a
	5.06617	5.54158	0.475408	Lmo1
	2.31429	2.78927	0.474984	Olfr1080
	2.94828	3.42311	0.474827	4933404G15Rik
	4.80163	5.27645	0.474827	Nthl1
	4.08847	4.5633	0.474827	A930029G22Rik
	3.67925	4.15408	0.474827	Gm14268
	2.66489	3.13971	0.474827	Olfr635
	5.79438	6.26921	0.474827	Kcnk1
	4.34577	4.82019	0.474419	Jph4
	5.67088	6.14471	0.473833	Cdyl2
	3.28452	3.75768	0.47316	Rdh16
	3.09727	3.57008	0.472812	Myot
	3.78377	4.25658	0.472812	Gm23576
	4.91893	5.39173	0.472796	Zfpm1
	2.68904	3.16182	0.472779	Ifnk
	3.05228	3.52487	0.472589	Apob
	3.69007	4.16266	0.472588	Slc3a1
	3.23449	3.70708	0.472588	Gm24333
	7.85935	8.33178	0.472433	Lamb2
	3.19208	3.66447	0.47239	Hs3st2
	2.09808	2.57011	0.472028	Olfr441
	2.41534	2.88737	0.472028	Igkv7-33
	2.84761	3.31964	0.472028	Olfr943
	2.94132	3.41335	0.472027	Tdrd6
	4.24641	4.71839	0.47198	AI317395
	4.68549	5.15747	0.471977	Srd5a2
	2.92069	3.39239	0.471703	Gm17762
	7.1619	7.63361	0.471703	Id3
	4.73338	5.20498	0.471601	Mt3
	3.56063	4.03223	0.471597	Trav9-4
	3.35889	3.82991	0.471021	Lrguk
	6.72788	7.19888	0.470996	Cmklr1
	6.39789	6.86871	0.470825	Gpc3
	7.61625	8.08707	0.47081	Prrc2b
	3.58042	4.05121	0.470789	Hrh2
	5.02105	5.49161	0.470562	Gdpd5
	4.8503	5.32079	0.470495	BC029214
	4.4172	4.88747	0.470267	Gm8271
	4.4172	4.88747	0.470267	Gm8271
	4.01864	4.48886	0.470224	Smim22
	5.21349	5.68365	0.470163	Sh3bp4
	6.12388	6.59387	0.469991	Dusp18
	5.10918	5.57913	0.469952	Gm16440
	5.4709	5.94065	0.469753	B430119L08Rik
	3.79175	4.26145	0.4697	Gm20405
	6.62929	7.09885	0.469564	Ppp1r37
	3.90559	4.37493	0.469341	F2rl3
	6.67977	7.14905	0.469289	Inmt
	8.65222	9.12144	0.469217	Ndrg2
	4.82696	5.29616	0.469197	Zfp467
	2.42586	2.89484	0.468986	Gm23543
	5.24981	5.71846	0.468648	LOC102639794
	5.14442	5.61293	0.468507	Gm3696
	2.882	3.35039	0.468386	Prss3
	3.41361	3.88158	0.467972	Fbp1
	4.23005	4.69802	0.467971	1810046K07Rik
	2.44566	2.91342	0.46776	Gm35553
	5.28675	5.75451	0.467758	St6galnac2
	5.70077	6.16832	0.467552	Slc1a1
	6.00484	6.47237	0.467531	Abcb1a
	3.52207	3.98949	0.467423	Gm14565
	2.1065	2.57361	0.467108	Vmn2r110
	3.46872	3.93538	0.466661	Styxl1
	5.42489	5.89139	0.466496	Gm8356
	5.20201	5.6685	0.466491	Gltscr1
	5.83837	6.30478	0.466412	Ccdc153
	4.43769	4.90407	0.46638	Ifitm5
	5.35662	5.82293	0.466312	Kcna5
	6.90151	7.36738	0.465871	Upk3b
	4.00425	4.47006	0.465803	Gm22706
	4.79637	5.26214	0.465768	Hoxa4
	6.41359	6.87924	0.465659	LOC100041536
	4.26909	4.73463	0.465536	Megf10
	2.9974	3.46274	0.46534	Gm590
	3.14376	3.60885	0.465094	Acmsd
	3.4117	3.87679	0.465094	1700101O22Rik
	4.607	5.07179	0.464788	Klhl4
	3.74274	4.2075	0.464756	Gm22840
	3.7843	4.24905	0.464753	Setd4
	3.98375	4.44847	0.464723	Ccdc152
	7.31246	7.77716	0.464695	Sh3glb2
	7.31885	7.78354	0.464693	Flnb
	7.84969	8.31412	0.464428	Fam214a
	1.87504	2.33936	0.464323	1700084M14Rik
	6.58545	7.04976	0.464311	Atp2a3
	5.87743	6.34169	0.464256	Acsf3
	3.5238	3.98794	0.464144	Gm15883
	3.20214	3.66601	0.463866	Cldn7
	7.84937	8.31306	0.463693	Rnpepl1
	3.82809	4.29169	0.4636	Fgfr3
	5.45297	5.91638	0.463411	Rmi1
	9.39757	9.86097	0.463403	Epas1
	5.15657	5.61959	0.463016	Gm25188
	2.12412	2.58708	0.462964	Gm5862
	3.32798	3.79071	0.462725	Resp18
	5.1189	5.58162	0.462724	Eid2b
	2.89114	3.35386	0.462723	Gm16677
	2.68496	3.14769	0.462723	Olfr341
	3.89499	4.35755	0.462563	Lrfn1
	3.04601	3.50854	0.462527	Cts8-ps
	4.78578	5.24827	0.462494	Gm26883
	8.0407	8.50302	0.462328	Vegfb
	2.20551	2.66772	0.462203	Olfr1234
	5.90886	6.37104	0.462187	Dtx3
	3.11305	3.57524	0.462187	Prrt3
	3.23699	3.69917	0.462187	Grk1
	3.86165	4.32376	0.46211	Ghrhr
	4.02896	4.4909	0.461939	Gm20394
	6.56037	7.02229	0.46192	Nfrkb
	5.45822	5.92001	0.461793	Mief1
	2.87438	3.33615	0.461771	Slc17a6
	2.69213	3.15365	0.461521	Asgr1
	2.3228	2.78432	0.461521	Rpl26-ps4
	6.44952	6.91104	0.461521	Fam120c
	4.70759	5.16911	0.461519	Kank4
	3.76917	4.23059	0.461422	Gm14249
	4.74467	5.20549	0.46082	Daam2
	6.795	7.25556	0.460562	Syne1
	5.71742	6.17788	0.460456	Fam219a
	3.4638	3.92419	0.460386	LOC101055995
	4.11121	4.57145	0.460243	Prss22
	7.34116	7.8014	0.460242	Ivd
	5.33248	5.79258	0.460097	Lrig3
	3.694	4.15385	0.459851	Rhox2b
	4.04788	4.50764	0.459753	Gm15582
	4.91673	5.37616	0.459435	Slc2a4rg-ps
	6.60272	7.0621	0.459375	Il17rc
	2.06686	2.52623	0.459369	Gm13165
	3.93617	4.39554	0.459369	Sorcs2
	2.85928	3.31865	0.459368	Gm17364
	5.67229	6.13125	0.458963	Gm13375
	9.1086	9.56731	0.458706	Sfrp5
	3.58812	4.04669	0.458569	Ccdc160
	5.3976	5.85607	0.458474	Rmdn1
	8.92872	9.38656	0.457843	Ebf1
	3.49673	3.95441	0.457682	Gm14243
	2.48822	2.94574	0.457514	LOC102634314
	2.16813	2.62557	0.457445	Olfr889
	5.52246	5.9799	0.457437	Prodh
	4.55336	5.01057	0.457209	Ntrk3
	3.65874	4.11595	0.457209	Defa5
	3.57831	4.03552	0.457209	Podnl1
	2.62587	3.08308	0.457208	4930432L08Rik
	3.6306	4.08781	0.457208	Igkv5-39
	1.76157	2.21877	0.457208	Olfr866
	4.44458	4.90174	0.457161	Rpp25
	3.68132	4.13786	0.456541	Kcnc2
	3.35645	3.81267	0.456225	Myh7
	5.10256	5.55875	0.456187	Nat8l
	5.23131	5.68741	0.456108	Fam57b
	3.30796	3.76406	0.4561	Cacng1
	5.53027	5.98628	0.456018	Myrip
	3.52556	3.98136	0.4558	Lrrc31
	5.68845	6.14382	0.455371	Slc22a17
	3.28281	3.73731	0.454509	5330413P13Rik
	5.41273	5.86719	0.454452	Sema4c
	3.40366	3.85811	0.454452	Mir713
	2.43675	2.89114	0.454387	Gm20740
	3.2195	3.67389	0.454386	Kcnmb4os2
	3.00909	3.46347	0.454386	Gm11992
	5.36475	5.81914	0.454386	Arhgef5
	4.18776	4.64215	0.454386	Proz
	2.10244	2.55661	0.454163	4930505K14Rik
	2.64514	3.0993	0.454162	Esp18
	5.90801	6.36209	0.454075	Gimap6
	7.11337	7.56734	0.453968	Kirrel
	3.82923	4.28303	0.453805	Slc6a17
	4.9768	5.43035	0.453552	Zfp142
	2.94515	3.39869	0.453538	Vmn1r183
	3.47127	3.92461	0.45334	Gm16541
	4.38483	4.83791	0.453076	Gm21912
	3.34657	3.79962	0.453044	1700036A12Rik
	2.77553	3.22835	0.45282	Ccdc146
	6.00786	6.46064	0.452784	Ercc1
	3.26619	3.71896	0.452775	Fam183b
	4.29061	4.7433	0.452687	Epcam
	5.96014	6.41274	0.452601	Sema7a
	2.44999	2.90256	0.452574	Agr3
	3.45716	3.90937	0.452208	Gbp8
	5.14028	5.59227	0.451985	Gm15458
	6.08497	6.53689	0.45192	Irf1
	2.72036	3.1722	0.451835	Olfr48
	3.50228	3.95408	0.451799	Gm13561
	3.54473	3.99651	0.451782	Tmem229a
	5.81984	6.2712	0.45136	Gm25779
	3.13782	3.58894	0.451126	Tmpo
	2.38455	2.83562	0.451079	Tmem217
	1.92184	2.37292	0.451079	Olfr1039
	2.52956	2.98064	0.451079	Gm11782
	2.92704	3.37812	0.451079	1700012P22Rik
	4.04731	4.49838	0.451078	Itga8
	7.91388	8.36486	0.450978	Snrk
	6.51469	6.96559	0.450907	Stim1
	1.85959	2.31019	0.4506	Gm22454
	6.05194	6.50245	0.450506	Igkv4-62
	2.35882	2.80927	0.450443	AA623943
	6.8865	7.33694	0.450431	4930523C07Rik
	2.41786	2.86825	0.450382	Gm24697
	2.06037	2.51059	0.450218	Gm13247
	4.80957	5.25964	0.450072	Cdan1
	4.46105	4.91109	0.450043	Ttll3
	6.14291	6.59267	0.449766	Gm3383
	4.00905	4.45866	0.449605	Scn5a
	4.72353	5.17287	0.449337	Gm15708
	6.34982	6.7987	0.44888	Lin37
	4.09651	4.54525	0.448739	Dsp
	6.78772	7.23629	0.448572	Btnl9
	4.08069	4.52924	0.44855	Gpr37l1
	6.42509	6.87356	0.448472	Farp1
	5.65733	6.10562	0.448291	Gm2897
	5.4209	5.86905	0.448155	Nuak1
	3.05548	3.50359	0.448111	Prrg4
	6.60341	7.05137	0.447958	Gm26387
	3.54159	3.98934	0.447747	Tcrb-J
	2.74348	3.19115	0.447663	Cyp2d13
	4.10024	4.5479	0.447662	Traj52
	6.43269	6.88026	0.447562	Rnf122
	2.86777	3.31524	0.447467	Trav6-1
	2.04285	2.49026	0.447402	Gm8884
	5.3796	5.82697	0.447366	Gm6990
	3.73209	4.17931	0.447215	Klk5
	6.33079	6.77786	0.447068	Eml3
	3.7604	4.20742	0.447025	Zfp946
	6.64291	7.08971	0.446791	Gm13303
	3.17109	3.61787	0.446777	Fam205c
	6.47268	6.91945	0.446766	Met
	5.77863	6.22523	0.446607	Coro6
	4.42493	4.87128	0.446346	Gimap1
	1.92666	2.37256	0.44591	Olfr1501
	4.25598	4.70175	0.445771	Gstt3
	4.49449	4.94026	0.445771	G6b
	2.02131	2.46708	0.44577	Olfr1313
	3.00367	3.44944	0.44577	Gm9919
	2.67917	3.12494	0.445769	4930406D18Rik
	5.44852	5.89418	0.445657	Reep1
	8.2981	8.7437	0.4456	Tjp1
	5.03186	5.47742	0.44556	Nab2
	6.74473	7.19025	0.445525	Fam120b
	5.04683	5.49225	0.445416	Sgsm2
	4.56943	5.01475	0.445314	Gm26211
	3.52774	3.973	0.445256	Gm24730
	4.40475	4.84994	0.445188	Col25a1
	3.69375	4.13884	0.445092	Gm26163
	3.87243	4.3175	0.445069	Misp
	7.35126	7.79622	0.444957	Jam2
	3.32473	3.76945	0.444724	Ropn1l
	5.27439	5.71864	0.444251	Tmem200b
	5.33395	5.77811	0.444164	Plppr2
	3.90244	4.34656	0.444122	A930024E05Rik
	1.90331	2.3473	0.443993	Prl2c5
	4.93765	5.38149	0.44384	Dtna
	7.46291	7.9065	0.443586	Ptpn14
	4.97332	5.41673	0.443411	Mettl7b
	3.36419	3.80751	0.443316	Tmem184a
	4.5648	5.00807	0.443269	Endog
	4.11403	4.55708	0.443052	Gm6297
	3.697	4.13971	0.442713	Hpse2
	7.58621	8.02882	0.442615	Rapgef1
	6.38161	6.82412	0.442505	Fstl3
	4.24713	4.68949	0.442364	Gm24449
	2.73049	3.17284	0.442342	Lhcgr
	3.76266	4.205	0.442342	Sigirr
	6.65367	7.09601	0.442338	D8Ertd82e
	3.0237	3.46592	0.442228	Olfr531
	6.16434	6.60632	0.441984	Bicd2
	2.75688	3.19886	0.441978	4930471D02Rik
	4.48802	4.92991	0.441887	Arg2
	4.70578	5.14766	0.44188	Zfp697
	3.54236	3.98411	0.441749	Gm14744
	7.10372	7.54507	0.441357	Mta1
	5.63491	6.07584	0.44093	Lrp3
	3.80623	4.24697	0.440743	Pdcd1
	4.55599	4.99674	0.440743	Abcg4
	1.93147	2.37221	0.440742	Vmn2r85
	3.3625	3.80324	0.440742	Lrp2bp
	4.36868	4.80928	0.440601	Gm23407
	5.03287	5.47343	0.440555	Stap2
	4.0902	4.53044	0.440241	H2-DMb2
	2.16255	2.60271	0.440168	Ssxb9
	2.18127	2.62111	0.439841	Olfr330
	6.34644	6.78626	0.439821	Amotl2
	3.77487	4.21459	0.439721	LOC100041057
	2.6112	3.05089	0.43969	Obp2b
	3.27035	3.70991	0.439552	Mir493
	5.65279	6.0923	0.43951	Gm25246
	7.91861	8.35791	0.4393	Itpkb
	4.06419	4.50347	0.439288	Syne1
	7.00155	7.4402	0.438642	Ces1d
	9.14563	9.58396	0.438324	Atp2b4
	3.83901	4.27726	0.438257	4933427D14Rik
	4.95141	5.38956	0.438155	Gm13372
	6.5686	7.00673	0.438131	Med25
	4.30307	4.74113	0.438056	Zmat1
	6.15655	6.59447	0.437918	Fscn1
	2.27102	2.70866	0.437638	Gm14929
	4.76722	5.20449	0.437273	Tesk2
	3.74302	4.18024	0.437215	Prpmp5
	4.57935	5.01639	0.437037	Fam212a
	7.18458	7.62154	0.436962	Cxx1c
	2.45754	2.89448	0.436934	Gm23034
	1.96564	2.40258	0.436933	Gm26495
	3.37822	3.81515	0.436933	4930401C15Rik
	3.15694	3.59388	0.436933	Gm23226
	2.03232	2.46925	0.436933	Gm24612
	6.06988	6.50682	0.436933	Rbpms2
	2.30909	2.74602	0.436933	Pbsn
	5.36765	5.80437	0.436726	Cbfa2t2
	2.80678	3.2435	0.436723	Gpr149
	3.49481	3.9312	0.436397	4933431E20Rik
	6.63074	7.06707	0.436325	Gba2
	5.50806	5.94429	0.436228	Gm10340
	2.79299	3.22915	0.436165	Mir487b
	3.52666	3.96283	0.436165	Chn1os3
	5.31404	5.75018	0.43614	Gfod1
	6.85036	7.28635	0.435995	Git1
	6.87425	7.31019	0.435939	Gm22932
	2.46053	2.89637	0.435841	Gm26276
	5.74893	6.18476	0.435835	Gm22578
	4.60145	5.03728	0.43583	4930481A15Rik
	8.40557	8.84139	0.435818	Sfxn1
	4.10315	4.53896	0.435815	Tssk5
	5.90886	6.3445	0.435633	Gmcl1l
	5.90241	6.33804	0.435632	Tmem147os
	5.98226	6.41787	0.43561	Mum1
	6.21957	6.6551	0.435538	Lemd2
	5.25096	5.68624	0.435287	n-R5s167
	6.43837	6.87365	0.435271	Map3k6
	2.82637	3.26144	0.435074	Mir196a-1
	2.97836	3.41344	0.435074	Mir299b
	2.76134	3.19642	0.435074	Bpifb1
	3.96985	4.40492	0.435074	D330023K18Rik
	3.76994	4.20502	0.435074	Drd4
	5.2288	5.6638	0.435008	Kifc3
	5.27315	5.70814	0.434987	Tmem88b
	3.11703	3.55191	0.434878	Erich2
	3.13658	3.57115	0.434565	Gm12970
	8.43873	8.8729	0.43417	Slit3
	3.76475	4.19892	0.434169	Gm34985
	2.52418	2.9583	0.434114	1810024B03Rik
	4.96474	5.3987	0.433956	Slc16a13
	4.20858	4.64252	0.433944	Mettl15
	3.21908	3.65295	0.433873	Gm25979
	7.42331	7.85715	0.433848	Smo
	4.42407	4.8579	0.433825	Iqcd
	5.4964	5.93006	0.433654	Mir27a
	5.08724	5.52085	0.43361	Zfp641
	6.55973	6.99313	0.433399	Bcl9l
	6.44914	6.88249	0.433351	Gm23609
	9.52188	9.95513	0.433247	Thrsp
	2.23464	2.66771	0.433071	Gm16026
	1.73707	2.17014	0.433071	Olfr58
	7.51913	7.95218	0.433049	Brd4
	5.0546	5.48752	0.432914	Pim2
	5.664	6.09686	0.43286	Unc13b
	5.20483	5.63766	0.43283	Plekhg2
	6.72264	7.15536	0.432726	Igh-VX24
	4.29666	4.72885	0.432191	Thpo
	6.57987	7.01202	0.432152	Hrct1
	4.84571	5.27773	0.432022	Fgd3
	2.40201	2.8339	0.431885	Trav6-3
	7.15558	7.58745	0.431871	Jag1
	2.68908	3.12079	0.4317	Magea8
	6.36436	6.79606	0.431699	Klf7
	3.66916	4.10053	0.431376	Ggt7
	8.2657	8.69702	0.431322	Ece1
	2.52878	2.95992	0.431139	Mir669e
	6.17999	6.61096	0.430969	AI837181
	2.67982	3.11079	0.430969	Olfr250
	4.74647	5.17743	0.430964	Nav2
	5.02683	5.45765	0.430814	Tmem229b
	2.50176	2.93258	0.430814	Krt71
	5.77655	6.20737	0.430814	Abtb1
	7.44514	7.87596	0.430813	Pdk2
	3.90203	4.33284	0.430813	Stk26
	2.4899	2.92064	0.430743	Gm8359
	5.53935	5.96991	0.430557	Gm9954
	5.64317	6.07366	0.430497	Gm3173
	3.17034	3.60078	0.430447	Gm1979
	7.54156	7.97199	0.430428	Dusp6
	2.02297	2.4534	0.430426	Traj34
	3.74511	4.17539	0.430279	Gm13056
	8.19809	8.62821	0.430113	Leng8
	1.96427	2.39418	0.429914	Gm24322
	2.71334	3.14325	0.429909	Gm10436
	3.1814	3.61131	0.429909	G730013B05Rik
	4.74753	5.17744	0.429908	0610043K17Rik
	6.07332	6.50295	0.429625	Cyp4f13
	2.0115	2.44112	0.429621	Gm24429
	4.57692	5.00634	0.429424	Sfi1
	4.57404	5.00346	0.429424	Rpl34
	5.1898	5.61922	0.429424	Gm26719
	2.75448	3.18383	0.429342	Gm25938
	3.77604	4.20528	0.429234	Gm3500
	3.39282	3.82206	0.429234	Wdr63
	3.51628	3.94551	0.429234	Mir191
	4.28663	4.71587	0.429233	Il25
	3.52568	3.95491	0.429233	Gm23889
	4.04434	4.47356	0.429223	n-R5s12
	5.7225	6.15163	0.429139	Trim11
	6.109	6.53813	0.429133	Tpst1
	4.56252	4.99121	0.428683	Gm25409
	3.34166	3.77029	0.428629	AA387883
	6.08321	6.51164	0.428433	Myh10
	2.55169	2.98012	0.428427	Gm26540
	5.27909	5.70751	0.428425	Gm25559
	6.22715	6.65555	0.428398	Hdac7
	6.18749	6.61585	0.428361	Arhgap42
	6.00123	6.42948	0.428248	Gm2956
	3.32737	3.75557	0.428197	4930528D03Rik
	2.36611	2.79411	0.428	Psg22
	4.56346	4.9914	0.427941	Sertad1
	3.41954	3.84739	0.427854	Ndufs5
	4.1392	4.56705	0.42785	Gm15917
	4.62599	5.05377	0.427779	Egfl8
	3.7326	4.16038	0.427779	Fam89a
	3.90293	4.33071	0.427772	Muc2
	2.42729	2.85493	0.427648	Prss44
	3.88115	4.30865	0.427503	Gm23887
	3.16994	3.59681	0.426862	Dgkg
	3.00518	3.4319	0.426725	Gm24296
	3.00518	3.4319	0.426725	Cdhr2
	6.12731	6.55403	0.426725	Zbed3
	2.51187	2.9386	0.426725	H2-M9
	3.63576	4.06248	0.426725	Cfap46
	3.13331	3.56003	0.426724	Ccl27a
	3.02836	3.45508	0.426724	Grk4
	4.85637	5.28277	0.426399	Gm23222
	6.18046	6.60661	0.426146	Cabin1
	5.28243	5.70855	0.426121	Gm25274
	2.76513	3.19108	0.425944	Gm22740
	5.10821	5.5336	0.42539	Clcn2
	5.68604	6.11135	0.425311	Ctnnbip1
	4.8632	5.28829	0.425093	Chn1
	4.73579	5.16067	0.424875	Gpr3
	2.8688	3.29368	0.424875	Mir1900
	2.68291	3.10771	0.424795	Olfr543
	4.24721	4.67195	0.424745	1700020L24Rik
	5.34467	5.76939	0.424725	2900026A02Rik
	4.75456	5.17914	0.424577	Pglyrp1
	3.29544	3.72001	0.424577	Olfr491
	2.52427	2.94884	0.424576	Gm12828
	6.32816	6.7526	0.424447	Grasp
	3.50128	3.92572	0.424441	Gm24720
	5.25688	5.68121	0.424329	Gm3500
	2.05432	2.47862	0.424302	Mir669p-1
	2.05432	2.47862	0.424302	Mir669p-1
	3.42513	3.84927	0.424143	Slamf6
	3.92507	4.34905	0.423977	Prr22
	6.42741	6.85127	0.423857	Lrrc32
	4.33047	4.75383	0.423359	Gm16984
	3.25886	3.68222	0.423359	Hist1h4n
	3.3741	3.79746	0.423359	Mir126a
	3.86919	4.29255	0.423359	Gm996
	3.83501	4.25837	0.423359	Gm38475
	2.93051	3.35386	0.423358	Gm14340
	2.94174	3.3651	0.423358	Fbxw23
	5.19643	5.61959	0.423159	Mir378d
	5.67389	6.09685	0.422951	Gm17201
	7.6238	8.04674	0.42294	Foxo1
	2.93684	3.35971	0.422875	Ferd3l
	5.58804	6.0109	0.422859	Tst
	7.33253	7.75532	0.422781	Gm17167
	7.33433	7.757	0.422671	Tspan13
	4.51206	4.93404	0.421978	Platr5
	2.66298	3.08485	0.421871	Ube2u
	5.54655	5.9684	0.421845	Gm3020
	5.54655	5.9684	0.421845	Gm3020
	3.92614	4.34798	0.421839	LOC105242790
	4.42083	4.84267	0.421839	Cdk2ap1
	3.32874	3.75058	0.421838	Gm26843
	2.48587	2.90765	0.421774	Olfr372
	2.1879	2.60954	0.421634	Gm23237
	4.41284	4.83446	0.421621	1700084E18Rik
	8.70887	9.13048	0.421612	Dlc1
	5.29799	5.7196	0.421609	Gm3339
	6.21393	6.63547	0.42154	Nrg4
	3.21209	3.63358	0.421488	Birc7
	6.6548	7.07588	0.421085	Plvap
	2.87197	3.29305	0.421084	Zfp811
	4.35843	4.77945	0.421022	Pdxp
	3.15441	3.57525	0.420841	Gm805
	4.96069	5.3815	0.420805	Zfp712
	6.53427	6.95503	0.420753	Rspo1
	4.01393	4.43458	0.420653	Crabp2
	4.70493	5.12557	0.420639	n-R5s79
	3.3391	3.75962	0.420521	Grip1os1
	4.54556	4.96581	0.420256	Ttc39a
	6.97766	7.39788	0.420216	Gm10110
	3.74847	4.16863	0.420162	Ttc16
	3.17028	3.59043	0.420145	Gm25770
	4.63415	5.05426	0.42011	Fzd8
	4.68459	5.10468	0.420086	Camsap3
	4.22818	4.64813	0.419944	Stk32c
	2.63504	3.0549	0.419859	Gm24775
	5.99092	6.41059	0.419671	Prr12
	6.53631	6.95597	0.419666	Tmem63a
	6.12773	6.54732	0.419585	Stard13
	4.81998	5.23917	0.419188	Clec1a
	7.1767	7.5958	0.419107	Angptl2
	3.82709	4.24617	0.419074	Dio1
	7.13193	7.55086	0.418925	Lrrc8c
	3.50195	3.92073	0.418785	Gm10697
	3.50195	3.92073	0.418785	Gm10697
	2.19507	2.61382	0.418748	Gm24498
	2.2901	2.70871	0.41861	Olfr709-ps1
	5.15657	5.57489	0.418316	Gata6
	4.55683	4.97515	0.418316	2610005L07Rik
	5.09131	5.50962	0.418316	LOC105246804
	7.41881	7.837	0.418188	Cbx3
	3.08216	3.5002	0.418043	Zscan12
	1.96148	2.37951	0.418022	Serpinb3d
	3.53653	3.95455	0.418021	Taco1os
	8.07506	8.49301	0.417948	Apbb2
	3.32237	3.7403	0.417927	1700120E14Rik
	8.2499	8.66774	0.417839	Itga1
	3.59041	4.00809	0.417676	Krt39
	4.92846	5.34603	0.417564	Fgd1
	6.10994	6.52745	0.41751	Gm3194
	5.61959	6.03707	0.417487	Klhl17
	4.76948	5.18653	0.417052	AA415398
	4.96802	5.38498	0.416959	Gm29376
	4.71864	5.13552	0.416878	Gm12359
	3.62981	4.04669	0.416878	Gm23168
	4.27279	4.68956	0.416768	E130006D01Rik
	4.49803	4.9147	0.416672	Mrm1
	3.97424	4.39089	0.416651	Lhfpl4
	6.12882	6.54544	0.416619	Cdc42ep2
	3.01037	3.42698	0.416603	Fam187b
	6.39534	6.81192	0.416586	Emp2
	2.95881	3.37533	0.416516	Gm20497
	2.81798	3.23449	0.416516	4930428O21Rik
	3.646	4.06251	0.416515	Sbspon
	2.87298	3.2895	0.416515	Pcdhb18
	5.65173	6.06824	0.416515	Fam160a1
	5.41312	5.8296	0.416471	Bcorl1
	6.58308	6.99948	0.416404	Tmtc1
	4.34955	4.76583	0.416277	Ptprcap
	2.96645	3.38263	0.416183	Rpl35
	7.27899	7.69515	0.416162	Gm16303
	8.27344	8.68943	0.415989	Myo1c
	5.69763	6.11341	0.415777	Spred2
	5.6328	6.04835	0.415551	Syt15
	2.66314	3.07845	0.415312	Olfm4
	5.88417	6.29943	0.415268	Gm15835
	4.13141	4.54665	0.415238	Syne1
	2.50957	2.92477	0.4152	Olfr569
	2.43506	2.85026	0.4152	4933416I08Rik
	5.1642	5.5792	0.415	Fat4
	7.09498	7.50981	0.414835	Kmt2a
	3.81651	4.23128	0.414768	Sell
	6.63939	7.05405	0.414653	Tmem47
	4.57052	4.98516	0.414638	Tmem163
	2.83666	3.25112	0.414461	Gm12790
	6.38094	6.79538	0.414435	Gclc
	3.76735	4.18168	0.414334	4930428N03Rik
	3.32062	3.73494	0.414319	Gm25713
	4.5046	4.91881	0.41421	Rnf165
	4.58173	4.99577	0.414042	Nmur1
	8.38748	8.80151	0.414036	Man2a2
	2.26053	2.67449	0.413963	Gm22708
	3.64626	4.06004	0.413778	Lvrn
	4.05198	4.46575	0.413778	Trim12c
	3.57688	3.99066	0.413777	Krt9
	3.05242	3.4662	0.413777	Gm3230
	3.11191	3.52568	0.413777	LOC102633456
	2.18673	2.6005	0.413776	Ighv10-3
	2.45118	2.86495	0.413776	Olfr648
	6.33734	6.751	0.413664	Vtn
	3.79517	4.20883	0.413664	Inpp5j
	4.56576	4.97903	0.413263	Gm15867
	4.18819	4.60145	0.413263	Apoa1
	4.49855	4.91152	0.41297	Gm24145
	5.31867	5.73157	0.412899	Gm10799
	6.17094	6.58383	0.412892	Rnf44
	3.95945	4.37227	0.412825	Pou4f3
	3.04617	3.45857	0.412398	Gm14471
	4.13153	4.54393	0.412397	LOC105247626
	8.85157	9.26388	0.412312	Tenm4
	8.1077	8.52001	0.412308	Cpne2
	5.04911	5.4613	0.41219	Pcdh12
	3.38827	3.80046	0.41219	Gm20750
	5.2828	5.6949	0.412094	Gm8883
	2.5823	2.99438	0.412081	Olfr128
	4.38504	4.79709	0.412047	Gm16153
	3.55588	3.96791	0.412029	Irx4
	2.96484	3.37681	0.411969	4930483J18Rik
	3.13336	3.5453	0.41194	Gm23957
	4.22957	4.64149	0.411923	LOC105245675
	7.86014	8.27206	0.411918	Fbln5
	3.9703	4.38206	0.411762	Gm16364
	2.12105	2.53263	0.411581	Olfr1537
	7.14449	7.55606	0.411574	Pcsk6
	2.48798	2.89938	0.411401	Gm3033
	4.60837	5.01965	0.411278	Krt42
	3.20567	3.61694	0.411278	Gm24165
	5.24509	5.65637	0.411278	Aldoa
	3.22566	3.63692	0.411261	Tmem108
	3.50105	3.91231	0.41126	Ctse
	2.76169	3.17294	0.411257	Mxra8os
	3.46764	3.87886	0.411217	Cgref1
	4.28925	4.70042	0.411169	Serinc2
	3.43219	3.84329	0.4111	2010010A06Rik
	5.01244	5.42354	0.4111	Ctcfl
	7.15438	7.56539	0.411016	Lrrc8a
	6.71136	7.12221	0.410846	Syne1
	4.46441	4.87521	0.41079	4930481B07Rik
	3.7732	4.18393	0.410728	Rnf208
	2.13533	2.54597	0.41064	Vmn2r49
	7.20477	7.61538	0.410608	Snapc3
	6.81005	7.22059	0.410542	Trim3
	6.16627	6.57676	0.410491	Mxd1
	3.47259	3.88299	0.410399	Chil1
	3.48529	3.89552	0.410229	Olfr1350
	2.26542	2.67565	0.410227	Gm23994
	2.5815	2.99153	0.410028	Gm8879
	3.26496	3.67485	0.4099	Ccdc68
	3.71083	4.12052	0.409693	Rcvrn
	3.67797	4.08755	0.409573	Slc16a4
	6.46704	6.87659	0.409549	Bcl2l1
	5.34412	5.7533	0.409184	Slc25a26
	2.41813	2.82732	0.409183	Gm25048
	3.22765	3.63673	0.409078	Zf12
	7.83934	8.24837	0.409033	Papss2
	7.53563	7.94454	0.408912	Pdgfrb
	3.20847	3.6173	0.408833	Hnf4g
	3.26366	3.6725	0.408833	Gm26856
	9.76212	10.1709	0.408749	Palmd
	5.18379	5.59237	0.408579	Nhsl2
	4.8818	5.28991	0.408104	Telo2
	5.30361	5.71169	0.408084	Evc2
	2.42307	2.83104	0.407971	2300003K06Rik
	3.29021	3.69818	0.407961	Sebox
	5.26822	5.67582	0.407598	Chkb
	5.02502	5.43257	0.407554	Mmrn1
	2.40862	2.81587	0.40724	Olfr810
	4.43647	4.8437	0.407224	Tunar
	4.68809	5.09527	0.407181	Slc4a11
	4.43636	4.84354	0.407177	2610020H08Rik
	6.23476	6.64186	0.407105	Flt3l
	3.20696	3.61403	0.407072	Chd3os
	2.85128	3.25832	0.407041	Gm6253
	6.47381	6.88069	0.406876	Map3k4
	8.47711	8.88396	0.406843	Rpl6
	2.72503	3.13156	0.406531	Scgb1b27
	6.88002	7.28643	0.406407	Rbfox2
	3.78573	4.19213	0.406397	Gm17218
	3.16176	3.56816	0.406397	1700030F04Rik
	2.19985	2.60623	0.40638	Gm24939
	4.17955	4.5859	0.406353	Gm26289
	3.6089	4.01523	0.406327	Phf11c
	7.20118	7.60741	0.406226	Palm
	5.94321	6.34932	0.406111	Polg
	3.6022	4.00822	0.406018	Mir709
	2.95652	3.36233	0.405803	Gm20416
	2.25869	2.66444	0.405744	Vmn2r83
	2.96242	3.36816	0.405744	Trav10d
	2.51159	2.91734	0.405743	Gm14095
	3.17733	3.58297	0.405633	1810009J06Rik
	3.82114	4.22673	0.405591	Tcrg-C1
	2.40344	2.80899	0.405545	Zfp459
	3.33454	3.74002	0.405474	Treml2
	2.54344	2.94891	0.405473	4930538E20Rik
	3.48321	3.88868	0.405473	Sprr1b
	4.06203	4.46751	0.405473	Slc38a8
	2.13602	2.54147	0.405447	Gm25488
	2.66098	3.06643	0.405447	Gm23084
	3.53406	3.9395	0.405446	Spic
	1.79702	2.20247	0.405446	Gm24656
	1.88792	2.29336	0.405446	Gm22228
	2.31426	2.7197	0.405446	Olfr669
	3.66356	4.06896	0.4054	4833427F10Rik
	3.62649	4.03189	0.405399	Gm25761
	5.94055	6.3459	0.40535	Pxmp2
	3.70667	4.11178	0.405116	Neurog3
	3.71916	4.12416	0.405001	Crhr2
	3.07508	3.47999	0.404908	Olfr1014
	1.77029	2.17515	0.404855	Gm23097
	2.38702	2.79188	0.404855	Ppp1r2-ps7
	4.42743	4.83207	0.404644	Gm9898
	3.39718	3.80182	0.404644	Gm12082
	2.09808	2.50272	0.404644	Krt26
	3.89998	4.30462	0.404644	1700120C14Rik
	5.45999	5.86463	0.404644	Hdac10
	4.25281	4.65746	0.404644	4930524O05Rik
	3.05326	3.4579	0.404644	Creb3l4
	3.13801	3.54265	0.404644	5730457N03Rik
	5.43655	5.84119	0.404644	Mrps12
	6.13129	6.53581	0.404513	Galnt15
	3.83328	4.23769	0.404414	A430018G15Rik
	3.21896	3.62338	0.404414	9530026P05Rik
	4.79209	5.19643	0.404338	Gm3238
	6.04509	6.44943	0.404338	Spg7
	5.97875	6.38292	0.404174	Zfp704
	5.69666	6.10076	0.404099	Abcc4
	2.99838	3.40234	0.403958	Spata17
	7.83504	8.23894	0.403897	Per1
	4.38822	4.79209	0.403873	Cda
	6.2564	6.65994	0.403542	Hsf1
	8.31762	8.72115	0.40353	Thbs1
	2.93094	3.33389	0.402941	Olfr596
	6.23804	6.64096	0.402925	Shisa2
	5.71386	6.11637	0.402509	Trim65
	3.34093	3.74336	0.402424	Gm12996
	7.41476	7.81698	0.402222	Creb3l2
	5.42957	5.83177	0.402203	Mndal
	4.28743	4.68956	0.402139	Vmn2r55
	2.63826	3.04015	0.40189	Olfr1033
	2.3166	2.71849	0.401884	Gm24314
	7.24117	7.64302	0.40185	Map1b
	7.68676	8.08839	0.401625	Gpat4
	6.66586	7.06747	0.401617	Nos3
	3.92782	4.32935	0.40153	Rpl28-ps4
	1.82412	2.22559	0.401476	Ighv1-54
	2.05282	2.45429	0.401475	Gm12480
	8.18028	8.58176	0.401474	Ldb1
	4.71808	5.1195	0.401419	Cdk5r1
	4.70979	5.11113	0.401336	Mecom
	2.05397	2.45527	0.401294	Gm26176
	4.88902	5.29002	0.401001	Gm3278
	4.30688	4.70788	0.401001	Gm2244
	6.91995	7.32093	0.400975	Polr3gl
	4.40198	4.80288	0.400903	Dlec1
	2.61738	3.01828	0.4009	Tmprss11g
	4.10562	4.50633	0.400714	9130019O22Rik
	3.15351	3.55422	0.400713	Gm4983
	6.06829	6.46901	0.400712	Setd1a
	5.31079	5.71145	0.400664	Ighv1-72
	3.11571	3.51618	0.400473	Gm15283
	5.46832	5.86872	0.400407	Spred3
	5.48241	5.88279	0.400379	Gm20402
	4.21646	4.61682	0.400355	Acsm5
	3.68508	4.0854	0.400321	Cfap70
	6.86722	7.26754	0.400317	Sfswap
	2.75555	3.15584	0.40029	BC022960
	3.16609	3.5663	0.400215	6330403N20Rik
	2.6077	3.00789	0.400193	Olfr1109
	3.67792	4.07808	0.400156	Atp6v0a4
	4.40231	4.80246	0.400146	Olfr70
	4.02502	4.425	0.399982	Krtap5-3
	2.70131	3.10126	0.39995	3110009M11Rik
	2.39516	2.79503	0.399865	Traj61
	3.19716	3.59702	0.399865	Gm25541
	7.54903	7.94884	0.399813	Bckdha
	6.59254	6.9923	0.399764	Spaca6
	7.44235	7.84208	0.399732	Mlxipl
	3.99795	4.39753	0.399581	Mex3a
	6.61449	7.01401	0.399514	Spen
	2.45204	2.85126	0.399224	Olfr1349
	5.28847	5.68765	0.399188	Gm14188
	4.29054	4.68973	0.399187	Kifc2
	2.92024	3.31943	0.399187	Cyp4f41-ps
	2.86322	3.26241	0.399187	1500012K07Rik
	2.85906	3.25823	0.399178	Lrp8os1
	4.88481	5.2839	0.399092	Arhgap27
	5.47981	5.87888	0.399074	Smim1
	4.17159	4.57037	0.398788	Mir1960
	2.88516	3.28369	0.398535	Gm26813
	2.84532	3.24385	0.398534	4930415F15Rik
	2.67499	3.0733	0.398307	Gm15688
	3.6091	4.00741	0.398307	Olfr535
	2.51707	2.91537	0.398306	Dmrtc1b
	3.82064	4.2188	0.398154	Scube1
	6.90483	7.30297	0.398146	Klf11
	4.22208	4.62021	0.398137	Tmem181b-ps
	2.76884	3.16697	0.398131	Gapdh
	5.01373	5.41182	0.398093	Gm30571
	3.96687	4.36484	0.397968	Gm10153
	2.84729	3.24516	0.397865	Gm26122
	4.32233	4.72016	0.397828	Ppp1r3e
	2.47169	2.86951	0.397824	4930439A04Rik
	3.62164	4.01921	0.397573	Dnah1
	4.23799	4.63544	0.397449	Gm25727
	4.21439	4.61184	0.397449	Elfn1
	4.7919	5.18935	0.397447	Sh2d4a
	5.28956	5.68699	0.397431	Plekhg1
	6.00728	6.40465	0.397369	Gm3893
	2.12758	2.52478	0.397197	Ighv4-1
	5.35628	5.75328	0.397001	Dcp1b
	4.13672	4.53362	0.396901	Tcf23
	2.92959	3.32649	0.3969	4933413C19Rik
	2.49176	2.88775	0.395997	Vmn2r78
	2.67765	3.07356	0.395913	Igh-VJ558
	2.88116	3.27707	0.395913	Olfr703
	1.70217	2.09808	0.395912	Gm24171
	2.64605	3.04196	0.395912	Klrb1a
	2.49074	2.88665	0.395912	Gm24174
	2.13255	2.52847	0.395912	Olfr881
	2.05283	2.44874	0.395912	Gm25170
	3.51266	3.90842	0.395756	Nanos3
	5.33011	5.72577	0.39566	Smco4
	2.0556	2.45123	0.39563	Klrc2
	3.73125	4.12686	0.395614	Acot4
	2.84988	3.24544	0.395564	Gm22908
	2.84988	3.24544	0.395564	Gm26140
	2.84988	3.24544	0.395564	Gm23256
	4.31035	4.7059	0.395551	Rtkn
	3.58444	3.97999	0.39555	Elf3
	3.1967	3.59225	0.39555	Il17rb
	2.0412	2.43675	0.39555	Gm26500
	4.11545	4.511	0.39555	Mroh8
	2.75083	3.14638	0.39555	Gm12534
	2.53285	2.9284	0.39555	Gm14507
	5.44503	5.84058	0.39555	Mill2
	3.05781	3.45336	0.39555	Kctd14
	2.42959	2.82514	0.39555	Gm17163
	2.14288	2.53843	0.39555	Olfr983
	6.35649	6.75201	0.395518	Klf4
	2.09408	2.48951	0.395439	Olfr291
	11.1272	11.5226	0.39541	Aoc3
	6.12318	6.51856	0.395382	Btbd6
	7.72879	8.12391	0.395111	Klf9
	3.00418	3.39919	0.39501	2010015M23Rik
	5.46703	5.86204	0.395007	Ptger4
	2.52978	2.92438	0.394602	Gm17783
	5.67191	6.06638	0.394471	Astx3
	3.86418	4.25864	0.394458	Pdzk1
	6.38975	6.78421	0.394458	Bcar1
	3.56421	3.95854	0.39433	Eno4
	6.19631	6.59054	0.394224	Irs1
	6.12865	6.52277	0.394119	Lin52
	3.95698	4.35092	0.393936	Adamts17
	4.65805	5.05188	0.393835	Lrrc73
	5.23591	5.62959	0.393681	Gm11175
	3.63112	4.0248	0.393677	Grm6
	6.24862	6.64217	0.393548	Adamts1
	2.66324	3.05644	0.393201	Vmn2r89
	2.22047	2.61337	0.392898	Gm24593
	5.49512	5.88801	0.392883	Dhx30
	2.68009	3.07282	0.392733	Gm14553
	2.865	3.25758	0.392571	Pabpc6
	3.8846	4.27715	0.392556	Lrrc75aos2
	3.57468	3.96705	0.392376	Bcl2l10
	7.98689	8.37915	0.392254	Pccb
	4.41006	4.80208	0.39202	Krt73
	3.44989	3.84174	0.39185	Gm24337
	2.02623	2.41795	0.391726	Olfr202
	4.43662	4.82826	0.391643	Mapk8ip1
	1.87109	2.26263	0.391536	Gm24255
	7.82048	8.21197	0.391483	Snora81
	4.44253	4.83388	0.391351	Slc27a3
	3.53359	3.92472	0.391135	Gm11186
	2.05384	2.44492	0.391086	Ceacam5
	6.29778	6.6886	0.390819	Gm3488
	2.44997	2.84069	0.390727	Csn3
	6.63903	7.02974	0.390709	Hoxc6
	6.8021	7.19281	0.390707	Drosha
	6.15312	6.54362	0.390502	Habp4
	4.91678	5.30713	0.390358	Edn1
	4.96983	5.36	0.390164	Satb1
	5.27607	5.66624	0.390163	Gm22730
	4.16828	4.55844	0.390162	Arhgef16
	7.25712	7.64727	0.390146	2610016A17Rik
	2.86437	3.25439	0.390016	Gm15850
	4.3952	4.78516	0.389961	Dph7
	4.1032	4.49306	0.389856	Gm10644
	3.71255	4.10231	0.389765	LOC105245440
	7.00118	7.39071	0.389528	Clstn1
	6.57714	6.96623	0.389098	Trip10
	2.1138	2.50283	0.389032	Igkv9-120
	3.25849	3.64739	0.388901	LOC105244151
	2.30693	2.69583	0.388901	Prss2
	3.71559	4.10448	0.38889	Gm11946
	4.55787	4.94666	0.388789	Igkv4-79
	5.15001	5.53862	0.388609	Six5
	2.7744	3.16297	0.388569	Gm15893
	7.36997	7.75851	0.388532	Taok2
	3.45003	3.83846	0.388437	Cntnap2
	2.89849	3.28691	0.388417	Tmem156
	3.23809	3.6265	0.388416	Foxq1
	2.3533	2.74172	0.388416	Vmn1r236
	5.09734	5.48576	0.388416	Epb41l4a
	2.10619	2.49461	0.388416	Olfr1239
	3.75343	4.14184	0.388416	Mir3097
	2.30922	2.69764	0.388416	Klrb1-ps1
	2.40591	2.79432	0.388415	Vmn1r84
	4.24258	4.63086	0.388273	LOC105247620
	5.23769	5.62596	0.388273	Mira
	4.65568	5.04395	0.388271	Gm17120
	6.40541	6.79338	0.38797	Mllt6
	5.1754	5.56328	0.387879	Odf2
	7.69056	8.07841	0.387851	Ralgapa2
	4.7234	5.11113	0.387728	Cyb5rl
	2.81132	3.19904	0.387728	Gm24464
	8.2996	8.68731	0.387709	Cluh
	8.22379	8.61148	0.387684	Srrm1
[truncated: 1,991 more rows]
